# Supplementary material for: The Impact of the Staphylococcus aureus Virulome on Infection in a Developing Country: A Cohort Study
Source: Front Microbiol. 2017 Aug 29;8:1662. doi: 10.3389/fmicb.2017.01662 (PMC5581934; doi:10.3389/fmicb.2017.01662)
Supplement: Supplementary file 2 [file Table_1.XLSX]

## Sheet: Caption
Table S1: The nomenclature of each FASTA sequence contains the name of the respective gene, the individual allele number, and the NCBI accession number or the isolate ID from the local database from which the sequence was derived . Alleles that were also used for microarray probe design (1) contain the word "Array" in their FASTA name, alleles that were included from NCBI RefSeq genomes contain t…
References
1. Monecke S, Coombs G, Shore AC, Coleman DC, Akpaka P, Borg M, Chow H, Ip M, Jatzwauk L, Jonas D, Kadlec K, Kearns A, Laurent F, O'Brien FG, Pearson J, Ruppelt A, Schwarz S, Scicluna E, Slickers P, Tan HL, Weber S, Ehricht R. 2011. A field guide to pandemic, epidemic and sporadic clones of methicillin-resistant Staphylococcus aureus. PLoS One 6:e17936.
2. Strauß L, Ruffing U, Abdulla S, Alabi A, Akulenko R, Garrine M, Germann A, Grobusch MP, Helms V, Herrmann M, Kazimoto T, Kern W, Mandomando I, Peters G, Schaumburg F, von Müller L, Mellmann A. Detecting Staphylococcus aureus virulence and resistance genes: a comparison of whole- genome sequencing and DNA microarray technology. J Clin Microbiol. 2016 54(4):1008-16.

## Sheet: agrI-B
>agrI-B_8_sampleFRB048_DFG-Afrika
TTGAATTATTTTGATAATAAAATTGACCAGTTTGCCACGTATCTTCAAAAGAGAAATAACTTAGATCATATTCAATTTTTGCAAGTACGATTAGGGATGCAGGTCTTAGCTAAAAATATAGGTAAATTAATTGTTATGTATACTATTGCCTATATTTTAAACATTTTTCTGTTTACGTTAATTACGAATTTAACATTTTATTTAATAAGAAGACATGCACATGGTGCACATGCACCTTCTTCTTTTTGGTGTTATGTAGAAAGTATTATACTATTTATACTTTTACCTTTAGTAATAGTAAATTTTCATATTAACTTTTTAATTATGATTATTTTAACAGTTATTTCTTTAGGTGTAATCTCAGTATATGCTCCTGCAGCAACTAAAAAGAAGCCCATT…
>agrI-B_5_NC017333_RefSeqImport
TTGAATTATTTTGATAATAAAATTGACCAGTTTGCCACGTATCTTCAAAAGAGAAATAACTTAGATCATATTCAATTTTTGCAAGTACGATTAGGGATGCAGGTCTTAGCTAAAAATATAGGAAAACTGATTGTTATGTATACGATTGCCTATATTTTAAACATTTTTCTCTTTACGTTAATTACGAATTTAACATTTTATTTAATAAGAAGACATGCTCATGGTGCCCATGCACCTTCTTCCTTTTGGTGTTATGTAGAAAGTATTATATTATTTATACTTTTACCTTTAGTAATAGTAAATTTTCATATTAACTTTTTAATTATGACTATTTTGACGTTTATTGCTATTGGTTTGATAATTAAATATGCTCCTGCAGCAACTAAAAAGAAACCTATT…
>agrI-B_1_CP000046.1_Array
TTGAATTATTTTGATAATAAAATTGACCAGTTTGCCACGTATCTTCAAAAGAGAAATAACTTAGATCATATTCAATTTTTGCAAGTACGATTAGGGATGCAGGTCTTAGCTAAAAATATAGGTAAATTAATTGTTATGTATACTATTGCCTATATTTTAAACATTTTTCTGTTTACGTTAATTACGAATTTAACATTTTATTTAATAAGAAGACATGCACATGGTGCACATGCACCTTCTTCTTTTTGGTGTTATGTAGAAAGTATTATACTATTTATACTTTTACCTTTAGTAATAGTAAATTTTCATATTAACTTTTTAATTATGATTATTTTAACAGTTATTTCTTTAGGTGTAATCTCAGTATATGCTCCTGCAGCAACTAAAAAGAAGCCCATT…
>agrI-B_2_NC016928_RefSeqImport
TTGAATTATTTTGATAATAAAATTGACCAGTTTGCCACGTATCTTCAAAAGAGAAATAACTTAGATCATATTCAATTTTTGCAAGTACGATTAGGGATGCAGGTCTTAGCTAAAAATATAGGTAAATTAATTGTTATGTATACTCTTGCCTATATTTTAAACATTTTTCTGTTTACGTTAATTACGAATTTAACATTTTACTTAATAAGAAGACATGCACATGGTGCACATGCACCTTCTTCCTTTTGGTGCTATGTGGAAAGTATTTTATTATTTATACTCTTACCTTTAGTAATATTAAATTTTCATATTAATCCATTAATTATGATTATTTTAACAGTTATTTCTTTAGGTGTAATCTCAGTATATGCTCCTGCAGCAACTAAAAAGAAGCCCATT…
>agrI-B_3_NC017337_RefSeqImport
TTGAATTATTTTGATAATAAAATTGACCAGTTTGCCACGTATCTTCAAAAGAGAAATAACTTAGATCATATTCAATTTTTGCAAGTACGATTAGGGATGCAGGTCTTAGCTAAAAATATAGGTAAATTAATTGTTATGTATACTCTTGCCTATATTTTAAACATTTTTCTATTTACGTTAATTACGAATTTAACATTTTACTTAATAAGAAGACATGCACATGGTGCACATGCACCTTCTTCCTTTTGGTGCTATGTGGAAAGTATTTTATTATTTATACTCTTACCTTTAGTAATAGTAAATTTTCATATTAATCCATTAATTATGATTATTTTAACAGTTATTTCTTTAGGTGTAATCTCAGTATATGCTCCTGCAGCAACTAAAAAGAAGCCCATT…
>agrI-B_4_NC017763_RefSeqImport
TTGAATTATTTTGATAACAAAATTGACCAGTTTGCCACGTATCTTCAAAAGAGAAATAACTTAGATCATATTCAATTTTTGCAAGTACGATTAGGGATGCAGGTCTTAGCTAAAAATATAGGTAAATTAATTGTTATGTATACTCTTGCCTATATTTTAAACATTTTTCTGTTTACGTTAATTACGAATTTAACATTTTACTTAATAAGAAGACATGCACATGGTGCACATGCACCTTCTTCCTTTTGGTGTTATGTGGAAAGTATTTTATTATTTATACTCTTACCTTTAGTAATAGTAAATTTTCATATTAATCCATTAATTATGATTATTTTAACAGTTATTTCTTTAGGTATAATCTCAGTATATGCTCCTGCAGCAACTAAAAAGAAGCCCATT…
>agrI-B_9_sampleMMN078_DFG-Afrika
TTGAATTATTTTGATAATAAAATTGACCAGTTTGCCACGTATCTTCAAAAGAGAAATAACTTAGATCATATTCAATTTTTGCAAGTACGATTAGGGATGCAGGTCTTAGCTATAAATATAGGTAAATTAATTGTTATGTATACTATTGCCTATATTTTAAACATTTTTCTGTTTACGTTAATTACGAATTTAACATTTTATTTAATAAGAAGACATGCACATGGTGCACATGCACCTTCTTCTTTTTGGTGTTATGTAGAAAGTATTATACTATTTATACTTTTACCTTTAGTAATAGTAAATTTTCATATTAACTTTTTAATTATGATTATTTTAACAGTTATTTCTTTAGGTGTAATCTCAGTATATGCTCCTGCAGCAACTAAAAAGAAGCCCATT…
>agrI-B_6_CP010941.1_SA17-S6
TTGAATTATTTTGATAACAAAATTGACCAGTTCGCCACGTATCTTCAAAAGAGAAATAACTTAGATCATATTCAATTTTTGCAAGTACGATTAGGGATGCAGGTCTTAGCTGTAAATATAGGTAAATTAATTGTTATGTATACTATTGCCTATATTTTAAACATTTTTCTGTTTACGTTAATTACGAATTTAACATTTTTCTTAATAAGAAGACATGCACATGGCGCACATGCACCTTCTTCCTTTTGGTGTTATGTGGAAAGTATTTTATTATTTATACTCTTACCTTTACTAGTAGTAAATTTTCATATTAATCCATTAATTATGATTATTTTAACAGTTACTTCTATAGGTATAATTGCAGTATACGCTCCTGCAGCAACTAAAAAGAAGCCTATT…
>agrI-B_10_sample701664_
TTGAATTATTTTGATAATAAAATTGACCAGTTTGCCACGTATCTTCAAAAGAGAAATAACTTAGATCATATTCAATTTTTGCAAGTACGATTAGGGATGCAGGTCTTAGCTAAAAATATAGGTAAATTAATTGTTATGTATACTATTGCCTATATTTTAAACATTTTTCTGTTTACGTTAATTACGAATTTAACATTTTATTTAATAAGAAGACATGCACATGGTGCACATGCACCTTCTTCTTTTTGGTGTTATGTAGAAAGTATTATACTATTTATACTTTTACCTTTAGTAATAGTAAATTTTCATATTAACTTTTTAATTATGATTATTTTAACAGTTATTTCTTTAGGTGTAATCTCAGTATATGCTCCTGCAGCAACTAAAAAGAAGCCCATT…
>agrI-B_7_NC021554_RefSeqImport
TTGAATTATTTTGATAACAAAATTGACCAGTTTGCCACGTATCTTCAAAAGAGAAATAACTTAGATCATATTCAATTTTTGCAAGTACGATTAGGGATGCAGGTCTTAGCTAAAAATATAGGAAAACTGATTGTTATGTATACGATTGCCTATATTTTAAACATTTTTCTCTTTACGTTAATTACGAATTTAACATTTTATTTAATAAGAAGACATGCTCATGGTGCCCATGCACCTTCTTCCTTTTGGTGTTATGTAGAAAGTATTATATTATTTATACTTTTACCTTTAGTAATAGTAAATTTTCATATTAACTTTTTAATTATGACTATTTTGACGTTTATTGCTATTGGTTTGATAATTAAATATGCTCCTGCAGCAACTAAAAAGAAACCTATT…

## Sheet: agrI-C
>agrI-C_1_CP000046.1_Array
GTGGAATTATTAAATAGTTATAATTTTGTTTTATTCGTATTAACTCAAATGATATTAATGTTTACAATACCAGCTATAATTAGTGGTATTAAGTACAGTAAACTTGATTATTTTTTCATCATAGTAATTTCGACATTATCGTTATTTCTATTTAAAATGTTTGATAGCGCGTCCTTAATCATATTAACTTCATTTATTATTATAATGTATTTTGTCAAAATCAAATGGTATTCTATTTTGTTGATTATGACTTCGCAGATTATTCTATACTGTGCTAACTACATGTATATAGTTATATATGCATATATCACCAAAATTTCTGATAGTATATTTGTAATATTCCCTAGCTTTTTTGTAGTTTATGTGACTATTAGTATACTATTCTCATATATAATAAAT…
>agrI-C_2_NC007795_RefSeqImport
GTGGAATTATTAAATAGTTATAATTTTGTTTTATTCGTATTAACTCAAATGATATTAATGTTTACAATACCAGCTATAATTAGTGGTATTAAGTACAGTAAACTTGATTATTTTTTCATCATAGTAATTTCGACATTATCGTTATTTCTATTTAAAATGTTTGATAGCGCGTCCTTAATCATATTAACTTCATTTATTATTATAATGTATTTTGTCAAAATCAAATGGTATTCTATTTTGTTGATTATGACTTCGCAGATTATTCTATACTGTGCTAACTACATGTATATAGTTATATATGCATATATCACCAAAATTTCTGATAGTATATTTGTAATATTCCCTAGCTTTTTTGTAGTTTATGTGACTATTAGTATACTATTCTCATATATAATAAAT…
>agrI-C_3_NC010079_RefSeqImport
GTGGAATTATTAAATAGTTATAATTTTGTTTTATTCGTATTAACTCAAATGATATTAATGTTTACAATACCAGCTATAATTAGTGGTATTAAGTACAGTAAACTTGATTATTTTTTCATCATAGTAATTTCGACATTATCGTTATTTCTATTTAAAATGTTTGATAGCGCGTCCTTAATCATATTAACTTCATTTATTATTATAATGTATTTTGTCAAAATCAAATGGTATTCTATTTTGTTGATTATGACTTCGCAGATTATTCTATACTGTGCTAACTACATGTATATAGTTATATATGCATATATCACCAAAATTTCTGATAGTATATTTGTAATATTCCCTAGCTTTTTTGTAGTTTATGTGACTATTAGTATACTATTCTCATATATAATAAAT…
>agrI-C_4_NC017331_RefSeqImport
GTGGAATTATTAAATCGTTATAATTTTGTTTTATTCGTATTAACTCAAATGATATTAATGTTTACAATACCAGCTATAATTAGTGGTATTAAGTACAGTAAACTTGATTATTTTTTCATCATAGTAATTTCGACATTATCGTTATTTCTATTTAAAATGTTTGATAGCGCGTCCTTAATCATATTAACTTCATTTATTATTATAATGTATTTTGTCAAAATCAAATGGTATTCTATTTTGTTGATTATGACTTCGCAGATTATTCTATACTGTGCTAACTACATGTATATAGTTATATATGCATATATCACCAAAATTTCTGATAGTATATTTGTAATATTCCCTAGCTTTTTTGTAGTTTATGTGACTATTAGTATACTATTCTCATATATAATAAAT…
>agrI-C_5_NC017673_RefSeqImport
GTGGAATTATTAAATAGTTATAATTTTGTTTTATTCGTATTAACTCAAATGATATTAATGTTTACAATACCAGCTATAATTAGTGGTATTAAGTACAGTAAACTTGATTATTTTTTCATTATAGGAATTTCAACATTATCGTTATTTCTATTTAAAATGTTTGATAGCGCGTCCTTAATCATTTTAACTTCATTCATTATTATAATGTATTTTGTCAAAATCAAATGGTATTCTATTTTGTTGATTATGACTTCACAGATTATTCTGTACTGTGCTAACTACATGTATATAGTTATATATGCATATATCACCAAAATTTCTGATAGTATATTTGTAATATTCCCTAGCTTTTTTGTAGTTTATGTGACTATTAGTATACTATTCTCATATATAATAAAT…
>agrI-C_6_NC017763_RefSeqImport
GTGGAATTATTAAATAGTTATAATTTTGTTTTATTCGTATTAACTCAAATGATATTAATGTTTACAATACCAGCTATAATTAGTGGTATTAAGTACAGTAAACTTGATTATTTTTTCATCATAGTAATTTCGACATTATCGTTATTTCTATTTAAAATGTTTGATAGCGCGTCCTTAATCATATTAACTTCATTTATTATTATAATGTATTTTGTCAAAATCAAATGGTATTCTATTTTGTTGATTATGACTTCGCAGATTATTCTGTACTGTGCTAACTACATGTATATAGTTATATATGCATATATCACCAAAATTTCTGATAGTATATTTGTAATATTCCCTAGCTTTTTTGTAGTTTATGTGACTATTAGTATACTATTCTCATATATAATAAAT…
>agrI-C_7_NC021554_RefSeqImport
GTGGAATTATTAAATAGTTATAATTTTGTTTTATTCGTATTAACTCAAATGATATTAATGTTTACAATACCAGCTATAATTAGTGGTATTAAGTACAGTAAACTTGATTATTTTTTCATTATAGGAATTTCGACATTATCGTTATTTCTATTTAAAATGTTTGATAGCGCGTCCTTAATCATTTTAACTTCATTCATTATTATAATGTATTTTGTCAAAATCAAATGGTATTCTATTTTGTTGATTATGACTTCACAGATTATTCTGTACTGTGCTAACTACATGTATATAGTTATATATGCATATATCACCAAAATTTCTGATAGTATATTTGTAATATTCCCTAGCTTTTTTGTAGTTTATGTGACTATTAGTATACTATTCTCATATATAATAAAT…
>agrI-C_8_NC022226_RefSeqImport
GTGGAATTATTAAATAGTTATAATTTTGTTTTATTCGTATTAACTCAAATGATATTAATGTTTACAATACCAGCTATAATTAGTGGTATTAAGTACAGTAAACTTGATTATTTTTTCATTATAGGAATTTCGACATTATCGTTATTTCTATTTAAAATGTTTGATAGCGCGTCCTTAATCATTTTAACTTCATTCATTATTATAATGTATTTTGTCAAAATCAAATGGTATTCTATTTTGTTGATTATGACTTCACAGATTATTCTGTACTGTGCTAACTACATGTATATTGTTATATATGCATATATCACCAAGATTTCTGATAGTATATTTGTAATATTCCCTAGCTTTTTTGTAGTTTATGTGACTATTAGTATACTATTCTCATATATAATAAAT…
>agrI-C_9_NC017333_RefSeqImport
GTGGAATTATTAAATAGTTATAATTTTGTTTTATTCGTATTAACTCAAATGATATTAATGTTTACAATACCAGCTATAATTAGTGGTATTAAGTACAGTAAACTTGATTATTTTTTCATTATAGGAATTTCAACATTATCGTTATTTCTATTTAAAATGTTTGATAGCGCGTCCTTAATCATTTTAACTTCATTCATTATTATAATGTATTTTGTCAAAATCAAATGGTATTCTATTTTGTTGATTATGACTTCACAGATTATTCTGTACTGTGCTAACTACATGTATATAGTTATATATGCATATATCACCAAAATTTCTGATAGTATATTTGTAATATTCCCTAGCTTTTTTGTAGTTTATGTGACTATTAGTATACTATTCTCATATATAATAAAT…
>agrI-C_10_NC022442_RefSeqImport
GTGGAAACATTAAATAGTTATAATTTTGTTTTATTCGTAGTAACTCAAATGATATTAATGTTTACAATACCCGCTTTAATAAGTGGAATCAAATATAGTAAACTTGATTATTTTTTTATTATAGTAATTACGTCATTATCGTTATTTTTATATAAAATGTTTGATAGCGCATCCCTAATAATATTAACTTCATTCATAATTATATTGTATTTCGTCAAAATCAAATGGTATTCTATTTTGTTGATTATGGCTTCGCAAATTATTTTGTACTGTGCTAACTACATGTATATAGTAATTTATGCATATGTTACCAAAATTTCTGATAGTATATTAGTAATATTTCCAAGCTTTCTTGCTATTTATGTTACAATCAGCTTGCTATTTTCTTATATAATAAAT…
>agrI-C_11_CP010941.1_SA17-S6
GTGGAATTATTAAATAGTTATAATTTTGTTTTATTCGTATTAACCCAAATGATATTAATGTTTACGATACCCGCTATAATTAGTGGTATTAAGTACAGTAAACTTGATTATTTTTTCATTATAGGAATTACGACATTATCGTTATTTCTATTTAAAATGTTTGATAGCGCGTCCTTAATCATACTAACTTCATTCATTATTATAATGTATTTTGTCAAAATCAAATGGTATTCTATTTTGTTGATTATGACTTCACAGATTATTTTGTACTGTGCTAACTACATGTATATAGTTATATTTGCATATATCACCAAAATTTCTGATAATATATTTGTAATATTTCCTAGCTTTTTTGTAGTTTACGTGACAATCAGCTTGCTTTTTTCTTATATAATAAAT…
>agrI-C_12_NC017337_RefSeqImport
GTGGAAACATTAAATAGTTATAATTTTGTTTTATTCGTAGTAACTCAAATGATATTAATGTTTACAATACCCGCTTTAATAAGTGGAATCAAATATAGTAAACTTGATTATTTTTTTATTATAGTAATTACGTCATTATCGTTATTTTTATATAAAATGTTTGATAGCGCATCCCTAATAATATTAACTTCATTCATAATTATATTGTATTTCGTCAAAATCAAATGGTATTCTATTTTGTTGATTATGGCTTCGCAAATTATTTTGTACTGTGCTAACTACATGTATATAGTAATTTATGCATATGTTACCAAAATTTCTGATAGTATATTAGTAATATTTCCAAGCTTTCTTGCTATTTATGTTACAATCAGCTTGCTATTTTCTTATATAATAAAT…
>agrI-C_14_ERR175883_MLST+Validation
GTGGAATTATTAAATAGTTATAATTTTGTTTTATTCGTATTAACTCAAATGATATTAATGTTTACAATACCAGCTATAATTAGTGGTATTAAGTACAGTAAACTTGATTATTTTTTCATTATAGGAATTTCGACATTATCGTTATTTCTATTTAAAATGTTTGATAGCGCGTCCTTAATCATTTTAACTTCATTCATTATTATAATGTATTTTGTCAAAATCAAATGGTATTCTATTTTGTTGATTATGACTTCACAGATTATTCTGTACTGTGCTAACTACATGTATATTGTTATATATGCATATATCACCAAGATTTCTGATAGTATATTTGTAATATTCCCTAGCTTTTTTGTAGTTTATGTGACTATTAGTATACTATTCTCATATATAATAAAT…
>agrI-C_15_ERR033380_MLST+Validation
GTGGAATTATTAAATAGTTATAATTTTGTTTTATTCGTATTAACTCAAATGATATTAATGTTTACAATACCAGCTATAATTAGTGGTATTAAGTACAGTAAACTTGATTATTTTTTCATTATAGGAATTTCGACATTATCGTTATTTCTATTTAAAATGTTTGATAGCGCGTCCTTAATCATTTTAACTTCATTCATTATTATAATGTATTTTGTCAAAATCAAATGGTATTCTATTTTGTTGATTATGACTTCGCAGATTATTCTGTACTGTGCTAACTACATGTATATAGTTATATATGCATATATCACCAAAATTTCTGATAGTATATTTGTAATATTCCCTAGCTTTTTTGTAGTTTATGTGACTATTAGTATACTATTCTCATATATAATAAAT…
>agrI-C_16_ERR246635_MLST+Validation
GTGGAATTATTAAATAGTTATAATTTTGTTTTATTCGTATTAACTCAAATGATATTAATGTTTACAATACCAGCTATAATTAGTGGTATTAAGTACAGTAAACTTGATTATTTTTTCATTATAGGAATTTCGACATTATCGTTATTTCTATTTAAAATGTTTGATAGCGCGTCCTTAATCATTTTAACTTCATTCATTATTATAATGTATTTTGTCAAAATCAAATGGTATTCTATTTTGTTGATTATGACTTCACAGATTATTCTGTACTGTGCTAACTACATGTATATTGTTATATATGCATATATCACCAAGATTTCTGATAGTATATTTGTAATATTCCCTAGCTTTTTTGTAGTTTATGTGACTATTAGTATACTATTCTCATATATAATAAAT…
>agrI-C_17_SRR016154_MLST+Validation
GTGGAATTATTAAATAGTTATAATTTTGTTTTATTCGTATTAACTCAAATGATATTAATGTTTACAATACCAGCTATAATTAGTGGTATTAAGTACAGTAAACTTGATTATTTTTTCATCATAGTAATTTCGACATTATCGTTATTTCTATTTAAAATGTTTGATAGCGCGCCCTTAATCATATTAACTTCATTTATTATTATAATGTATTTTGTCAAAATCAAATGGTATTCTATTTTGTTGATTATGACTTCGCAGATTATTCTATACTGTGCTAACTACATGTATATAGTTATATATGCATATATCACCAAAATTTCTGATAGTATATTTGTAATATTCCCTAGCTTTTTTGTAGTTTATGTGACTATTAGTATACTATTCTCATATATAATAAAT…
>agrI-C_18_ERR234846_MLST+Validation
GTGGAATTATTAAATAGTTATAATTTTGTTTTATTCGTATTAACTCAAATGATATTAATGTTTACAATACCAGCTATAATTAGTGGTATTAAGTACAGTAAACTTGATTATTTTTTCATTATAGGAATTTCGACATTATCGTTATTTCTATTTAAAATGTTTGATAGCGCGTCCTTAATCATTTTAACTTCATTCATTATTATAATGTATTTTGTCAAAATCAAATGGTATTCTATTTTGTTGATTATGACTTCACAGATTATTCTGTACTGTGCTAACTACATGTATATTGTTATATATGCATATATCACCAAGATTTCTGATAGTATATTTGTAATATTCCCTAGCTTTTTTGTAGTTTATGTGACTATTAGTATACTATTCTCATATATAATAAAT…
>agrI-C_19_ERR172063_MLST+Validation
GTGGAATTATTAAATAGTTATAATTTTGTTTTATTCGTATTAACTCAAATGATATTAATGTTTACAATACCAGCTATAATTAGTGGTATTAAGTACAGTAAACTTGATTATTTTTTCATTATAGGAATTTCGACATTATCGTTATTTCTATTTAAAATGTTTGATAGCGCGTCCTTAATTATTTTAACTTCATTCATTATTATAATGTATTTTGTCAAAATCAAATGGTATTCTATTTTGTTGATTATGACTTCACAGATTATTCTGTACTGTGCTAACTACATGTATATTGTTATATATGCATATATCACCAAGATTTCTGATAGTATATTTGTAATATTCCCTAGCTTTTTTGTAGTTTATGTGACTATTAGTATACTATTCTCATATATAATAAAT…
>agrI-C_20_ERR072252_MLST+Validation
GTGGAATTATTAAATAGTTATAATTTTGTTTTATTCGTATTAACTCAAATGATATTAATGTTTACAATACCAGCTATAATTAGTGGTATTAAGTACAGTAAACTTGATTATTTTTTCATCATAGTAATTTCGACATTATCGTTATTTCTATTTAAAATGTTTGATAGCGCGTCCTTAATCATATTAACTTCATTTATTATTATAATGTATTTTGTCAAAATCAAATGGTATTCTATTTTGTTGATTATGACTTCGCAGATTATTCTGTACTGTGCTAACTACATGTATATAGTTATATATGCATATATCACCAAAATTTCTGATAGTATATTTGTAATATTCCCTAGCTTTTTTGTAGTTCATGTGACTATTAGTATACTATTCTCATATATAATAAAT…
>agrI-C_21_ERR108050_MLST+Validation
GTGGAATTATTAAATAGTTATAATTTTGTTTTATTCGTATTAACTCAAATGATATTAATGTTTACAATACCAGCTATAATTAGTGGTATTAAGTACAGTAAACTTGATTATTTTTTCATTATAGGAATTTCGACATTATCGTTATTTCTATTTAAAATGTTTGATAGCGCGTCCTTAATCATTTTAACTTCATTCATTATTATAATGTATTTTGTCAAAATCAAATGGTATTCTATTTTGTTGATTATGACTTCACAGATTATTCTGTACTGTGCTAACTACATGTATATAGTTATATATGCATATATCACCAAAATTTCTGATAGTATATTTGTAATATTCCCTAGCTTTTTTGTAGTTTATGTGACTATTAGTATACTATTCTCATATATAATAAAT…
>agrI-C_22_ERR204157_MLST+Validation
GTGGAAACATTAAATAGTTATAATTTTGTTTTATTCGTAGTAACTCAAATGATATTAATGTTTACAATACCCGCTTTAATAAGTGGAATCAAATATAGTAAACTTGATTATTTTTTTATTATAGTAATTACGTCATTATCGTTATTTTTATATAAAATGTTTGATAGCGCATCCCTAATAATATTAACTTCATTCATAATTATATTGTATTTCGTCAAAATCAAATGGTATTCTATTTTGTTGATTATGGCTTCGCAAATTATTTTGTACTGTGCTAACTACATGTATATAGTAATTTATGCATATGTTACCAAAATTTCTGATAGTATATTAGTAATATTTCCAAGCTTTCTTGCTATTTATGTTACAATCAGCTTGCTATTTTCTTATATAATAAAT…
>agrI-C_23_ERR109588_MLST+Validation
GTGGAATTATTAAATAGTTATAATTTTGTTTTATTCGTATTAACTCAAATGATATTAATGTTTACAATACCAGCTATAATTAGTGGTATTAAGTACAGTAAACTTGATTATTTTTTCATTATAGGAATTTCGACATTATCGTTATTTCTATTTAAAATGTTTGATAGCGCGTCCTTAATCATTTTAACTTCATTCATTATTATAATGTATTTTGTCAAAATCAAATGGTATTCTATTTTGTTGATTATGACTTCACAGATTATTCTGTACTGTGCTAACTACATGTATATTGTTATATATGCATATATCACCAAGATTTCTGATAGTATATTTGTAATATTCCCTAGCTTTTTTGTAGTTTATGTGACTATTAGTATACTATTCTCATATATAATAAAT…
>agrI-C_26_sampleFRN101_DFG-Afrika
GTGGAATTATTAAATAGTTATAATTTTGTTTTATTCGTATTAACTCAAATGATATTAATGTTTACAATATCAGCTATAATTAGTGGTATTAAGTACAGTAAACTTGATTATTTTTTCATCATAGTAATTTCGACATTATCGTTATTTCTATTTAAAATGTTTGATAGCGCGTCCTTAATCATATTAACTTCATTTATTATTATAATGTATTTTGTCAAAATCAAATGGTATTCTATTTTGTTGATTATGACTTCGCAGATTATTCTGTACTGTGCTAACTACATGTATATAGTTATATATGCATATATCACCAAAATTTCTGATAGTATATTTGTAATATTCCCTAGCTTTTTTGTAGTTTATGTGACTATTAGTATACTATTCTCATATATAATAAAT…
>agrI-C_24_FRB007_DFG-Africa
GTGGAATTATTAAATAGTTATAATTTTGTTTTATTCGTATTAACTCAAATGATATTAATGTTTACAATACCAGCTATAATTAGTGGTATTAAGTACAGTAAACTTGATTATTTTTTCATTATAGGAATTTCGACATTATCGTTATTTCTATTTAAAATGTTTGATAGCGCGTCCTTAATCATTTTAACTTCATTCATTATTATAATGTATTTTGTCAAAATCAAACGGTATTCTATTTTGTTGATTATGACTTCACAGATTATTCTGTACTGTGCTAACTACATGTATATAGTTATATATGCATATATCACCAAAATTTCTGATAGTATATTTGTAATATTCCCTAGCTTTTTTGTAGTTTATGTGACTATTAGTATACTATTCTCATATATAATAAAT…
>agrI-C_25_sampleFRB010_DFG-Africa
GTGGAATTATTAAATAGTTATAATTTTGTTTTATTCGTATTAACTCAAATGATATTAATGTTTACAATACCAGCTATAATTAGTGGTATTAAGTACAGTAAACTTGATTATTTTTTCATCATAGTAATTTCGACATTATCGTTATTTCTATTTAAAATGTTTGATAACGCGTCCTTAATCATATTAACTTCATTTATTATTATAATGTATTTTGTCAAAATCAAATGGTATTCTATTTTGTTGATTATGACTTCGCAGATTATTCTGTACTGTGCTAACTACATGTATATAGTTATATATGCATATATCACCAAAATTTCTGATAGTATATTTGTAATATTCCCTAGCTTTTTTGTAGTTTATGTGACTATTAGTATACTATTCTCATATATAATAAAT…
>agrI-C_35_sampleFRN023_DFG-Afrika
GTGGAATTATTAAATAGTTATAATTTTGTTTTATTCGTATTAACTCAAATGATATTAATGTTTACAATACCAGCTATAATTAGTGGTATTAAGTACAGTAAACTTGATTATTTTTTCATTATAGGAATTTCGACATTATCGTTATTTCTATTTAAAATGTTTGATAGCGCGTCCTTAATCATTTTAACTTCATTCATTATTATAATGTATTTTGTCAAAATCAAATGGTATTCTATTTTGTTGATTATGACTTCACAGATTATTCTGTACTGTGCTAACTACATGTATATTGTTATATATGCATATATCACCAAGATTTCTGATAGTATATTTGTAATATTCCCTAGCTTTTTTGTAGTTTATGTGCCTATTAGTATACTATTCTCATATATAATAAAT…
>agrI-C_36_sampleFRN069_DFG-Afrika
GTGGAATTATTAAATAGTTATAATTTTGTTTTATTCGTATTAACTCAAATGATATTAATGTTTACAATACCAGCTATAATTAGTGGTATTAAGTACAGTAAACTTGATTATTTTTTCATTATAGGAATTTCGACATTATCGTTATTTCTATTTAAAATGTTTGATAGCGCGTCCTTAATCATTTTAACTTCATTCATTATTATAATGTATTTTGTCAAAATCAAATGGTATTCTATTTTGTTGATTATGACTTCACAGATTATTCTGTACTGTGCTAACTACATGTATATAGTTATATATGCATATATCACCAAAATTTCTGATAGTATATTTGTAATATTCCCTAGCTTTTTTGTAGTTTATGTGACTATTAGTATACTATTCTCATATATAATAAAT…
>agrI-C_37_sampleFRN083_DFG-Afrika
GTGGAATTATTAAATAGTTATAATTTTGTTTTATTCGTATTAACTCAAATGATATTAATGTTTACAATACCAGCTATAATTAGTGGTATTAAGTACAGTAAACTTGATTATTTTTTCATCATAGTAATTTCGACATTATCGTTATTTCTATTTAAAATGTTTGATAGCGCGTCCTTAATCATATTAACTTCATTTATTATTATAATGTATTTTGTCAAAATCAAATGGTATTCTATTTTGTTGATTATGACTTCGCAGATTATTCTGTACTGTGCTAACTACATGTATATAGTTATATATGCATATATCACCAAAATTTCTGATAGTATATTTGTAATATTCCCTAGCTTTTTTGTAGTTTATGTGACTATTAGTATACTATTCTCATATATAATAAAT…
>agrI-C_38_sampleFRO014_DFG-Afrika
GTGGAATTATTAAATAGTTATAATTTTGTTTTATTCGTATTAACTCAAATGATATTAATGTTTACAATACCAGCTATAATTAGTGGTATTAAGTACAGTAAACTTGATTATTTTTTCATTATAGGAATTTCGACATTATCGTTATTTCTATTTAAAATGTTTGATAGCGCGTCCTTAATCATTTTAACTTCATTCATTATTATAATGTATTTTGTCAAAATCAAATGGTATTCTATTTTGTTGATTATGACTTCACAGATTATTCTGTACTGTGCTAACTACATGTATATAGTTATATATGCATATATCACCAAAATTTCTGATAGTATATTTGTAATATTCCCTAGCTTTTTTGTAGTTTATGTGACTATTAGTATACTATTCTCATATATAATAAAT…
>agrI-C_39_sampleFRO027_DFG-Afrika
GTGGAATTATTAAATAGTTATAATTTTGTTTTATTCGTATTAACTCAAATGATATTAATGTTTACAATACCAGCTATAATTAGTGGTATTAAGTACAGTAAACTTGATTATTTTTTCATCATAGTAATTTCGACATTATCGTTATTTCTATTTAAAATGTTTGATAGCGCGTCCTTAATCATATTAACTTCATTTATTATTATAATGTATTTTGTCAAAATCAAATGGTATTCTATTTTGTTGATTATGACTTCGCAGATTATTCTGTACTGTGCTAACTACATGTATATAGTTATATATGCATATATCACCAAAATTTCTGATAGTATATTTGTAATATTCCCTAGCTTTTTTGTAGTTTATGTGACTATTAGTATACTATTCTCATATATAATAAAT…
>agrI-C_40_sampleFRO066_DFG-Afrika
GTGGAATTATTAAATAGTTATAATTTTGTTTTATTCGTATTAACTCAAATGATATTAATGTTTACAATACCAGCTATAATTAGTGGTATTAAGTACAGTAAACTTGATTATTTTTTCATTATAGGAATTTCGACATTATCGTTATTTCTATTTAAAATGTTTGATAGCGCGTCCTTAATCATTTTAACTTCATTCATTATTATAATGTATTTTGTCAAAATCAAATGGTATTCTATTTTGTTGATTATGACTTCACAGATTATTCTGTACTGTGCTAACTACATGTATATTGTTATATATGCATATATCACCAAGATTTCTGATAGTATATTTGTAATATTCCCTAGCTTTTTTGTAGTTTATGTGACTATTAGTATACTATTCTCATATATAATAAAT…
>agrI-C_41_sampleFRO083_DFG-Afrika
GTGGAATTATTAAATAGTTATAATTTTGTTTTATTCGTATTAACTCAAATGATATTAATGTTTACAATACCAGCTATAATTAGTGGTATTAAGTACAGTAAACTTGATTATTTTTTCATTATAGGAATTTCGACATTATCGTTATTTCTATTTAAAATGTTTGATAGCGCGTCCTTAATCATTTTAACTTCATTCATTATTATAATGTATTTTGTCAAAATCAAATGGTATTCTATTTTGTTGATTATGACTTCACAGATTATTCTGTACTGTGCTAACTACATGTATATTGTTATATATGCATATATCACCAAGATTTCTGATAGTATATTTGTAATATTCCCTAGCTTTTTTGTAGTTTATGTGACTATTAGTATACTATTCTCATATATAATAAAT…
>agrI-C_42_sampleFRO085_DFG-Afrika
GTGGAATTATTAAATAGTTATAATTTTGTTTTATTCGTATTAACTCAAATGATATTAATGTTTACAATACCAGCTATAATTAGTGGTATTAAGTACAGTAAACTTGATTATTTTTTCATCATAGTAATTTCGACATTATCGTTATTTCTATTTAAAATGTTTGATAGCGCGTCCTTAATCATATTAACTTCATTTATTATTATAATGTATTTTGTCAAAATCAAATGGTATTCTATTTTGTTGATTATGACTTCGCAGATTATTCTATACTGTGCTAACTACATGTATATAGTTATATATGCATATATCACCAAAATTTCTGATAGTATATTTGTAATATTCCCTAGCTTTTTTGTAGTTTATGTGACTATTAGTATACTATTCTCATATATAATAAAT…
>agrI-C_43_sampleHSN087_DFG-Afrika
GTGGAATTATTAAATAGTTATAATTTTGTTTTATTCGTATTAACTCAAATGATATTAATGTTTACAATACCAGCTATAATTAGTGGTATTAAGTACAGTAAACTTGATTATTTTTTCATTATAGGAATTTCGACATTATCGTTATTTCTATTTAAAATGTTTGATAGCGCGTCCTTAATCATTTTAACTTCATTCATTATTATAATGTATTTTGTCAAAATCAAATGGTATTCTATTTTGTTGATTATGACTTCACAGATTATTCTGTACTGTGCTAACTACATGTATATAGTTATATATGCATATATCACCAAAATTTCTGATAGTATATTTGTAATATTCCCTAGCTTTTTTGTAGTTTATGTGACTATTAGTATACTATTCTCATATATAATAAAT…
>agrI-C_44_sampleHSN099_DFG-Afrika
GTGGAATTATTAAATAGTTATAATTTTGTTTTATTCGTATTAACTCAAATGATATTAATGTTTACAATACCAGCTATAATTAGTGGTATTAAGTACAGTAAACTTGATTATTTTTTCATCATAGTAATTTCGACATTATCGTTATTTCTATTTAAAATGTTTGATAGCGCGTCCTTAATCATATTAACTTCATTTATTATTATAATGTATTTTGTCAAAATCAAATGGTATTCTATTTTGTTGATTATGACTTCGCAGATTATTCTATACTGTGCTAACTACATGTATATAGTTATATATGCATATATCACCAAAATTTCTGATAGTATATTTGTAATATTCCCTAGCTTTTTTGTAGTTTATGTGACTATTAGTATACTATTCTCATATATAATAAAT…
>agrI-C_45_sampleHSN105_DFG-Afrika
GTGGAATTATTAAATAGTTATAATTTTGTTTTATTCGTATTAACTCAAATGATATTAATATTTACAATACCAGCTATAATTAGTGGTATTAAGTACAGTAAACTTGATTATTTTTTCATTATAGGAATTTCGACATTATCGTTATTTCTATTTAAAATGTTTGATAGCGCGTCCTTAATCATTTTAACTTCATTCATTATTATAATGTATTTTGTCAAAATCAAATGGTATTCTATTTTGTTGATTATGACTTCACAGATTATTCTGTACTGTGCTAACTACATGTATATAGTTATATATGCATATATCACCAAAATTTCTGATAGTATATTTGTAATATTCCCTAGCTTTTTTGTAGTTTATGTGACTATTAGTATACTATTCTCATATATAATAAAT…
>agrI-C_46_sampleLGN074_DFG-Afrika
GTGGAATTATTAAATAGTTATAATTTTGTTTTATTCGTATTAACTCAAATGATATTAATGTTTACAATACCAGCTATAATTAGTGGTATTAAGTACAGTAAACTTGATTATTTTTTCATTATAGGAATTTCGACATTATCTTTATTTCTATTTAAAATGTTTGATAGCGCGTCCTTAATCATTTTAACTTCATTCATTATTATAATGTATTTTGTCAAAATCAAATGGTATTCTATTTTGTTGATTATGACTTCACAGATTATTCTGTACTGTGCTAACTACATGTATATAGTTATATATGCATATATCACCAAAATTTCTGATAGTATATTTGTAATATTCCCTAGCTTTTTTGTAGTTTATGTGACTATTAGTATACTATTCTCATATATAATAAAT…
>agrI-C_47_sampleITO042_DFG-Afrika
GTGGAATTATTAAATAGTTATAATTTTGTTTTATTCGTATTAACTCAAATGATATTAATGTTTACAATACCAGCTATAATTAGTGGTATTAAGTACAGTAAACTTGATTATTTTTTCATTATAGGAATTTCGACATTATCGTTATTTCTATTTAAAATGTTTGATAGCGCGTCCTTAATCATTTTAACTTCATTCATTATTATAATGTATTTTGTCAAAATCAAATGGTATTCTATTTTGTTGATTATGACTTCACAGATTATTCTGTACTGTGCTAACTACATGTATATTGTTATATATGCATATATCACCAAGATTTCTGATAGTATATTTGTAATATTCCCTAGCTTTTTTGTAGTTTATGTGACTATTAGTATACTATTCTCATATATAATAAAT…
>agrI-C_48_sampleMWO090_DFG-Afrika
GTGGAATTATTAAATAGTTATAATTTTGTTTTATTCGTATTAACTCAAATGATATTAATGTTTACAATACCAGCTATAATTAGTGGTATTAAGTACAGTAAACTTGATTATTTTTTCATCATAGTAATTTCGACATTATCGTTATTTCTATTTAAAATGTTTGATAGCGCGTCCTTAATCATATTAACTTCATTTATTATTATAATGTATTTTGTCAAAATCAAATGGTATTCTATTTTGTTGATTATGACTTCGCAGATTATTCTATACTGTGCTAACTACATGTATATAGTTATATATGCATATATCACCAAAATTTCTGATAGTATATTTGTAATATTCCCTAGCTTTTTTGTAGTTTATGTGACTATTAGTATACTATTCTCATATATAATAAAT…
>agrI-C_49_sampleMMB013_DFG-Afrika
GTGGAATTATTAAATAGTTATAATTTTGTTTTATTCGTATTAACTCAAATGATATTAATGTTTACAATACCAGCTATAATTTGTGGTATTAAGTACAGTAAACTTGATTATTTTTTCATTATAGGAATTTCGACATTATCGTTATTTCTATTTAAAATGTTTGATAGCGCGTCCTTAATCATTTTAACTTCATTCATTATTATAATGTATTTTGTCAAAATCAAATGGTATTCTATTTTGTTGATTATGACTTCACAGATTATTCTGTACTGTGCTAACTACATGTATATTGTTATATATGCATATATCACCAAGATTTCTGATAGTATATTTGTAATATTCCCTAGCTTTTTTGTAGTTTATGTGACTATTAGTATACTATTCTCATATATAATAAAT…
>agrI-C_27_sampleFRB047_DFG-Afrika
GTGGAATTATTAAATAGTTATAATTTTGTTTTATTCATATTAACTCAAATGATATTAATGTTTACAATACCAGCTATAATTAGTGGTATTAAGTACAGTAAACTTGATTATTTTTTCATTATAGGAATTTCGACATTATCGTTATTTCTATTTAAAATGTTTGATAGCGCGTCCTTAATCATTTTAACTTCATTCATTATTATAATGTATTTTGTCAAAATCAAATGGTATTCTATTTTGTTGATTATGACTTCACAGATTATTCTGTACTGTGCTAACTACATGTATATAGTTATATATGCATATATCACCAAAATTTCTGATAGTATATTTGTAATATTCCCTAGCTTTTTTGTAGTTTATGTGACTATTAGTATACTATTCTCATATATAATAAAT…
>agrI-C_28_sampleFRN005_DFG-Afrika
GTGGAATTATTAAATAGTTATAATTTTGTTTTATTCGTATTAACTCAAATGATATTAATGTTTACAATACCAGCTATAATTAGTGGTATTAAGTACAGTAAACTTGATTATTTTTTCATCATAATAGTAATTTCGACATTATCGTTATTTCTATTTAAAATGTTTGATAGCGCGTCCTTAATCATATTAACTTCATTTATTATTATAATGTATTTTGTCAAAATCAAATGGTATTCTATTTTGTTGATTATGACTTCGCAGATTATTCTATACTGTGCTAACTACATGTATATAGTTATATATGCATATATCACCAAAATTTCTGATAGTATATTTGTAATATTCCCTAGCTTTTTTGTAGTTTATGTGACTATTAGTATACTATTCTCATATATAATA…
>agrI-C_29_sampleFRB057_DFG-Afrika
GTGGAATTATTAAATAGTTATAATTTTGTTTTATTCGTATTAACTCAAATGATATTAATGTTTACAATACCAGCTATAATTAGTGGTATTAAGTACAGTAAACTTGATTATTTTTTCATTATAGGAATTTCGACATTATCGTTATTTCTATTTAAAATGTTTGATAGCGCGTCCTTCATCATTTTAACTTCATTCATTATTATAATGTATTTTGTCAAAATCAAATGGTATTCTATTTTGTTGATTATGACTTCGCAGATTATTCTGTACTGTGCTAACTACATGTATATAGTTATATATGCATATATCACCAAAATTTCTGATAGTATATTTGTAATATTCCCTAGCTTTTTTGTAGTTTATGTGACTATTAGTATACTATTCTCATATATAATAAAT…
>agrI-C_30_sampleFRN047_DFG-Afrika
GTGGAATTATTAAATAGTTATAATTTTGTTTTATTCGTATTAACTCAAATGATATTAATGTTTACAATACCAGCTATAATTAGTGGTATTAAGTACAGTAAACTTGATTATTTTTTCATTATAGGAATTTCGACATTATCGTTATTTCTATTTAAAATGTTTGATAGCGCGTCCTTAATCATTTTAACTTCATTCATTATTATAATGTATTTTGTCAAAATCAAATGGTATTCTATTTTGTTGATTATGACTTCACAGATTATTCTGTACTGTGCTAACTACATGTATATAGTTATATATGCATATATCACCAAAATTTCTGATAGTATATTTGTAATATTCCCTAGCTTTTTTGTAGTTTATGTGACTATTAGTATACTATTCTCATATATAATAAAT…
>agrI-C_31_sampleFRN061_DFG-Afrika
GTGGAATTATTAAATAGTTATAATTTTGTTTTATTCGTATTAACTCAAATGATATTAATGTTTACAATACCAGCTATAATTAGTGGTATTAAGTACAGTAAACTTGATTATTTTTTCATTATAGGAATTTCGACATTATCGTTATTTCTATTTAAAATGTTTGATAGCGCGTCCTTAATCATTTTAACTTCATTCATTATTATAATGTATTTTGTCAAAATCAAATGGTATTCTATTTTGTTGATTATGACTTCGCAGATTATTCTGTACTGTGCTAACTACATGTATATAGTTATATATGCATATATCACCAAAATTTCTGATAGTATATTTGTAATATTCCCTAGCTTTTTTGTAGTTTATGTGACTATTAGTATACTATTCTCATATATAATAAAT…
>agrI-C_32_sampleFRN066_DFG-Afrika
GTGGAATTATTAAATAGTTATAATTTTGTTTTATTCGTATTAACTCAAATGATATTAATGTTTACAATACCAGCTATAATTAGTGGTATTAAGTACAGTAAACTTGATTATTTTTTCATTATAGGAATTTCGACATTATCGTTATTTCTATTTAAAATGTTTGATAGCGCGTCCTTAATTATTTTAACTTCATTCATTATTATAATGTATTTTGTCAAAATCAAATGGTATTCTATTTTGTTGATTATGACTTCACAGATTATTCTGTACTGTGCTAACTACATGTATATTGTTATATATGCATATATCACCAAGATTTCTGATAGTATATTTGTAATATTCCCTAGCTTTTTTGTAGTTTATGTGACTATTAGTATACTATTCTCATATATAATAAAT…
>agrI-C_33_sampleFRN072_DFG-Afrika
GTGGAATTATTAAATAGTTATAATTTTGTTTTATTCGTATTAACTCAAATGATATTAATGTTTACAATACCAGCTATAATTAGTGGTATTAAGTACAGTAAACTTGATTATTTTTTCATCATAGTAATTTCGACATTATCGTTATTTCTATTTAAAATGTTTGATAGCGCGTCCTTAATCATATTAACTTCATTTATTATTATAATGTATTTTGTCAAAATCAAATGGTATTCTATTTTGTTGATTATGACTTCGCAGATTATTCTATACTGTGCTAACTACATGTATATAGTTATATATGCATATATCACCAAATTTTCTGATAGTATATTTGTAATATTCCCTAGCTTTTTTGTAGTTTATGTGACTATTAGTATACTATTCTCATATATAATAAAT…
>agrI-C_34_sampleFRN075_DFG-Afrika
GTGGAATTATTAAATAGTTATAATTTTGTTTTATTCGTATTAACTCAAATGATATTAATGTTTACAATACCAGCTATAATTAGTGGTATTAAGTACAGTAAACTTGATTATTTTTTCATTATAGGAATTTCGACATTATCGTTATTTCTATTTAAAATGTTTGATAGCGCGTCCTTAATCATTTTAACTTCATTCATTATTATAATGTATTTTGTCAAAATCAAATGGTATTCTATTTTGTTGATTATGACTTCACAGATTATTCTGTACTGTGCTAACTACATGTATATAGTTATATATGCATATATCACCAAAATTTCTGATAGTATATTTGTAATATTCCCTAGCTTTTTTGTAGTTTATGTGACTATTAGTATACTATTCTCATATATAATAAAT…
>agrI-C_50_sample3141v3_
GTGGAATTATTAAATAGTTATAATTTTGTTTTATTCGTATTAACTCAAATGATATTAATGTTTACAATACCAGCTATAATTAGTGGTATTAAGTACAGTAAACTTGATTATTTTTTCATCATAGTAATTTCGACATTATCGTTATTTCTATTTAAAATGTTTGATAGCGCGTCCTTAATCATATTAACTTCATTTATTATTATAATGTATTTTGTCAAAATCAAATGGTATTCTATTTTGTTGATTATGACTTCGCAGATTATTCTATACTGTGCTAACTACATGTATATAGTTATATATGCATATATCACCAAAATTTCTGATAGTATATTTGTAATATTCCCTAGCTTTTTTGTAGTTTATGTGACTATTAGTATACTATTCTCATATATAATAAAT…
>agrI-C_51_sample601514_
GTGGAATTATTAAATAGTTATAATTTTGTTTTATTCGTATTAACTCAAATGATATTAATGTTTACAATACCAGCTATAATTAGTGGTATTAAGTACAGTAAACTTGATTATTTTTTCATCATAGTAATTTCGACATTATCGTTATTTCTATTTAAAATGTTTGATAGCGCGTCCTTAATCATATTAACTTCATTTATTATTATAATGTATTTTGTCAAAATCAAATGGTATTCTATTTTGTTGATTATGACTTCGCAGATTATTCTATACTGTGCTAACTACATGTATATAGTTATATATGCATATATCACCAAAATTTCTGATAGTATATTTGTAATATTCCCTAGCTTTTTTGTAGTTTATGTGACTATTAGTATACTATTCTCATATATAATAAAT…
>agrI-C_52_sample602439_
GTGGAATTATTAAATAGTTATAATTTTGTTTTATTCGTATTAACTCAAATGATATTAATATTTACAATACCAGCTATAATTAGTGGTATTAAGTACAGTAAACTTGATTATTTTTTCATCATAGTAATTTCGACATTATCGTTATTTCTATTTAAAATGTTTGATAGCGCGTCCTTAATCATATTAACTTCATTTATTATTATAATGTATTTTGTCAAAATCAAATGGTATTCTATTTTGTTGATTATGACTTCGCAGATTATTCTATACTGTGCTAACTACATGTATATAGTTATATATGCATATATCACCAAAATTTCTGATAGTATATTTGTAATATTCCCTAGCTTTTTTGTAGTTTATGTGACTATTAGTATACTATTCTCATATATAATAAAT…
>agrI-C_53_sample703205_
GTGGAATTATTAAATAGTTATAATTTTGTTTTATTCGTATTAACTCAAATGATATTAATGTTTACAATACCAGCTATAATTAGTGGTATTAAGTACAGTAAACTTGATTATTTTTTCATCATAGTAATTTCGACATTATCGTTATTTCTATTTAAAATGTTTGATAGCGCGTCCTTAATCATATTAACTTCATTTATTATTATAATGTATTTTGTCAAAATCAAATGGTATTCTATTTTGTTGATTATGACTTCGCAGATTATTCTATACTGTGCTAACTACATGTATATAGTTATATATGCATATATCACCAAAATTTCTGATAGTATATTTGTAATATTCCCTAGCTTTTTTGTAGTTTATGTGACTATTAGTATACTATTCTCATATATAATAAAT…
>agrI-C_54_sampleFSxL18_
GTGGAATTATTAAATAGTTATAATTTTGTTTTATTCGTATTAACTCAAATGATATTAATGTTTACAATACCAGCTATAATTAGTGGTATTAAGTACAGTAAACTTGATTATTTTTTCATCATAGTAATTTCGACATTATCGTTATTTCTATTTAAAATGTTTGATAGCGCGTCCTTAATCATATTAACTTCATTTATTATTATAATGTATTTTGTCAAAATCAAATGGTATTCTATTTTGTTGATTATGACTTCGCAGATTATTCTATACTGTGCTAACTACATGTATATAGTTATATATGCATATATCACCAAAATTTCTGATAGTATATTTGTAATATTCCCTAGCTTTTTTGTAGTTTATGTGACCATTAGTATACTATTCTCATATATAATAAAT…
>agrI-C_55_sampleUSFL092_
GTGGAATTATTAAATAGTTATAATTTTGTTTTATTCGTATTAACTCAAATGATATTAATGTTTACAATACCAGCTATAATTAGTGGTATTAAGTTCAGTAAACTTGATTATTTTTTCATCATAGTAATTTCGACATTATCGTTATTTCTATTTAAAATGTTTGATAGCGCGTCCTTAATCATATTAACTTCATTTATTATTATAATGTATTTTGTCAAAATCAAATGGTATTCTATTTTGTTGATTATGACTTCGCAGATTATTCTATACTGTGCTAACTACATGTATATAGTTATATATGCATATATCACCAAAATTTCTGATAGTATATTTGTAATATTCCCTAGCTTTTTTGTAGTTTATGTGACTATTAGTATACTATTCTCATATATAATAAAT…
>agrI-C_56_sampleUSFL051_
GTGGAATTATTAAATAGTTATAATTTTGTTTTATTCGTATTAACTCAAATGATATTAATGTTTACAATACCAGCTATAATTAGTGGTATTAAGTACAGTAAACTTGATTATTTTTTCATCATAGTAATTTCGACATTATCGTTATTTCTATTTAAAATGTTTGATAGCGCGTCCTTAATCATATTAACTTCATTTATTATTATAATGTATTTTGTCAAAATCAAATGGTATTCTATTTTGTTGATTATGACTTCGCAGATTATTCTATACTGTGCTAACTACATGTATATAGTTATATATGCATATATCACCAAAATTTCTGATAGTATATTTGTAATGTTCCCTAGCTTTTTTGTAGTTTATGTGACTATTAGTATACTATTCTCATATATAATAAAT…
>agrI-C_57_sampleSAHIV165_
GTGGAATTATTAAATAGTTATAATTTTGTTTTATTCGTATTAACTCAAATGATATTAATGTTTACAATACCAGCTATAATTAGTGGTATTAAGTACAGTAAACTTGATTATTTTTTCATCATAGTAATTTCGACATTATCGTTATTTCTATTTAAAATGTTTGATAGCGCGTCCTTAATCATATTAACTTCATTTATTATTATAATGTATTTTGTCAAAATCAAATGGTATTCTATTTTGTTGATTATGACTTCGCAGATTATTCTATACTGTGCTAACTACATGTATATAGTTATATATGCATATATCACCAAAATTTCTGATAGTATATTTGTAATATTCCCTAGCTTTTTTGTAGTTTATGTGACTATTAGTATACTATTCTCATATATAATAAAT…
>agrI-C_13_NC017347_RefSeqImport-truncated
GTGGAATTATTAAATAGTTATAATTTTGTTTTATTCGTATTAACTCAAATGATATTAATGTTTACAATACCAGCTATAATTAGTGGTATTAAGTACAGTAAACTTGATTATTTTTTCATCATAGTAATTTCGACATTATCGTTATTTCTATTTAAAATGTTTGATAGCGCGTCCTTAATCATATTAACTTCATTTATTATTATAATGTATTTTGTCAAAATCAAATGGTATTCTATTTTGTTGATTATGACTTCGCAGATTATTCTATACTGTGCTAACTACATGTATATAGTTATATATGCATATATCACCAAAATTTCTGATAGTATATTTGTAATATTCCCTAGCTTTTTTGTAGTTTATGTGACTATTAGTATACTATTCTCATATATAATAAAT…
>agrI-C_58_sampleKCB001_
GTGGAATTATTAAATAGTTATAATTTTGTTTTATTCGTATTAACTCAAATGATATTAATGTTTACAATACCAGCTATAATTAGTGGTATTAAGTACAGTAAACTTGATTATTTTTTCATCATAGTAATTTCGACATTATCGTTATTTCTATTTAAAATGTTTGATAGCGCGTCCTTAATCATATTAACTTCATTTATTATTATAATGTATTTTGTCAAAATCAAATGGTATTCTATTTTGTTGATTATGACTTCGCAGATTATTCTATACTGTGCTAACTACATGTATATAGTTATATATGCATATATCACCAAAATTTCTGATAGTATATTTGTAATATTCCCTAGCTTTTTTGTAGTTTATGTGACTATTAGTATACTATTCTCATATATAATAAAT…
>agrI-C_59_sampleKCN017_
GTGGAATTATTAAATAGTTATAATTTTGTTTTATTCGTATTAACTCAAATGATATTAATGTTTACAATACCAGCTATAATTAGTGGTATTAAGTACAGTAAACTTGATTATTTTTTCATTATAGGAATTTCGACATTATCGTTATTTCTATTTAAAATGTTTGATAGCGCGTCCTTAATCATTTTAACTTCATTCATTATTATAATGTATTTTGTCAAAATCAAATGGTATTCTATTTTGTTGATTATGACTTCACAGATTATTCTGTACTGTGCTAACTACATGTATATAGTTATATATGCATATATCACCAAAATTTCTGATAGTATATTTGTAATATTCCCTAGCTTTTTTGTAGTTTATGTGACTATTAGTATACTATTCTCATATATAATAAAT…
>agrI-C_60_sampleKCN027_
GTGGAATTATTAAATAGTTATAATTTTGTTTTATTCGCATTAACCCAAATGATATTAATGTTTACGATACCCGCTATAATTAGTGGTATTAAGTACAGTAAACTTGATTATTTTTTCATTATAGGAATTACGACATTATCGTTATTTCTATTTAAAATGTTTGATAGCGCGTCCTTAATCATACTAACTTCATTCATTATTATAATGTATTTTGTCAAAATCAAATGGTATTCTATTTTGTTGATTATGACTTCACAGATTATTTTGTACTGTGCTAACTACATGTATATAGTTATATTTGCATATATCACCAAAATTTCTGATAATATATTTGTAATATTTCCTAGCTTTTTTGTAGTTTACGTGACAATCAGCTTGCTTTTTTCTTATATAATAAAT…
>agrI-C_61_sampleKCN032_
GTGGAATTATTAAATAGTTATAATTTTGTTTTATTCGTATTAACCCAAATGATATTAATGTTTACGATACCCGCTATAATTAGTGGTATTAAGTACAGTAAACTTGATTATTTTTTCATTATAGGAATTACAACATTATCGTTATTTCTATTTAAAATGTTTGATAGCGCGTCCTTAATCATACTAACTTCATTCATTATTATAATGTATTTTGTCAAAATCAAATGGTATTCTATTTTGTTGATTATGACTTCACAGATTATTTTGTACTGTGCTAACTACATGTATATAGTTATATTTGCATATATCACCAAAATTTCTGATAATATATTTGTAATATTTCCTAGCTTTTTTGTAGTTTACGTGACAATCAGCTTGCTTTTTTCTTATATAATAAAT…
>agrI-C_62_sampleKCN037_
GTGGAATTATTAAATAGTTATAATTTTGTTTTATTCGTATTAACTCAAATGATATTAATGTTTACAATACCAGCTATAATTAGTGGTATTAAGTACAGTAAACTTGATTATTTTTTCATCATAGTAATTTCGACATTATCGTTATTTCTATTTAAAATGTTTGATAGCGCGTCCTTAATCATATTAACTTCATTTATTATAATGTATTTTGTCAAAATCAAATGGTATTCTATTTTGTTGATTATGACTTCGCAGATTATTCTATACTGTGCTAACTACATGTATATAGTTATATATGCATATATCACCAAAATTTCTGATAGTATATTTGTAATATTCCCTAGCTTTTTTGTAGTTTATGTGACTATTAGTATACTATTCTCATATATAATAAATAGA…
>agrI-C_63_sampleKCN050_
GTGGAATTATTAAATAGTTATAATTTTGTTTTATTCGTATTAACCCAAATGATATTAATGTTTACGATACCCGCTATAATTAGTGGTATTAAGTACAGTAAACTTGATTATTTTTTCATTATAGGAATTACGACATTATCGTTATTTCTATTTAAAATGTTTGATAGCGCGTCCTTAATCATACTAACTTCATTCATTATTATAATGTATTTTGTCAAAATCAAATGGTATTCTATTTTGTTGATTATGACTTCACAGTTTATTTTGTACTGTGCTAACTACATGTATATAGTTATATTTGCATATATCACCAAAATTTCTGATAATATATTTGTAATATTTCCTAGCTTTTTTGTAGTTTACGTGACAATCAGCTTGCTTTTTTCTTATATAATAAAT…
>agrI-C_64_sampleKCN067_
GTGGAATTATTAAATAGTTATAATTTTGTTTTATTCGTATTAACTCAAATGATATTAATGTTTACAATACCAGCTATAATTAGTGGTATTAAGTACAGTAAACTTGATTATTTTTTCATTATAGGAATTTCGACATTATCTTTATTTCTATTTAAAATGTTTGATAGCGCGTCCTTAATCATTTTAACTTTATTCATTATTATAATGTATTTTGTCAAAATCAAATGGTATTCTATTTTGTTGATTATGACTTCACAGATTATTCTGTACTGTGCTAACTACATGTATATAGTTATATATGCATATATCACCAAAATTTCTGATAGTATATTTGTAATATTCCCTAGCTTTTTTGTAGTTTATGTGACTATTAGTATACTATTCTCATATATAATAAAT…
>agrI-C_65_sampleKCN079_
GTGGAATTATTAAATAGTTATAATTTTGTTTTATTCGTATTAACTCAAATGATATTAATGTTTACAATACCAGCTATAATTAGTGGTATTAAGTACAGTAAACTTGATTATTTTTTCATCATAGTAATTTCGACATTATCGTTATTTCTATTTAAAATGTTTGATAGCGCGTCCTTAATCATATTAACTTCATTTATTATTATAATGTATTTTGTCAAAATCAAATGGTATTCTATTTTGTTGATTATGACTTCGCAGATTATTCTATACTGTGCTAACTACATGTATATAGTTATATATGCATATATCACCAAAATTTCTGATAGTATATTTGTAATATTCCCTAGCTTTTTTGTAGTTTATGTGACTATTAGTATACTATTCTCATATATAATAAAT…
>agrI-C_66_sampleKCN083_
GTGGAATTATTAAATAGTTATAATTTTGTTTTATTCGTATTAACCCAAATGATATTAATGTTTACGATACCCGCTATAATTAGTGGTATTAAGTACAGTAAACTTGATTATTTTTTCATTATAGGAATTACGACATTATCGTTATTTCTATTTAAAATGTTTGATAGCGCGTCCTTAATCATACTAACTTCATTCATTATTATAATGTATTTTGTCAAAATCAAATGGTATTCTATTTTGTTGATTATGACTTCACAGATTATTTTGTACTGTGCTAACTCTAACTACATGTATATAGTTATATTTGCATATATCACCAAAATTTCTGATAATATATTTGTAATATTTCCTAGCTTTTTTGTAGTTTACGTGACAATCAGCTTGCTTTTTTCTTATATA…

## Sheet: agrI-D
>agrD-I_1_CP000046.1_Array
ATGAATACATTATTTAACTTATTTTTTGATTTTATTACTGGGATTTTAAAAAACATTGGTAACATCGCAGCTTATAGTACTTGTGACTTCATAATGGATGAAGTTGAAGTACCAAAAGAATTAACACAATTACACGAATAA
>agrD-I_2_NC017347_RefSeqImport
ATGAATACATTATTTAACTTATTTTTTGATTTTATTACTGGGATTTTGAAAAACATTGGTAACATCGCAGCTTATAGTACTTGTGACTTCATAATGGATGAAGTTGAAGTACCAAAAGAATTAACACAATTACACGAATAA
>agrD-I_3_NC017673_RefSeqImport
ATGAATACATTATTTAATTTATTTTTTGATTTTATTACTGGGATTTTAAAAAACATTGGTAACATCGCAGCTTATAGTACATGCGACTTCATAATGGATGAAGTTGAAGTACCTAAAGAATTAACTCAATTACACGAATAA
>agrD-I_4_NC017763_RefSeqImport
ATGAATACATTATTTAACTTATTTTTTGATTTTATTACTGGGATTTTAAAAAACATTGGTAACATCGCAGCTTATAGTACTTGTGACTTCATAATGGATGAAGTTGAAGTACCTAAAGAATTAACTCAATTACACGAATAA
>agrD-I_5_CP010941.1_SA17-S6
ATGAATACATTATTTAACTTATTTTTTGATTTTATTACTGGCATTTTAAAAAACATTGGTAACATCGCAGCTTATAGTACGTGTGACTTCATAATGGATGAAGTTGAAGTACCTAAAGAATTAACTCAATTACACGAATAA
>agrD-I_6_sampleFRO020_DFG-Afrika
ATGAATACATTATTTAATTTATTTTTTGATTTTATTACTGGGATTTTAAAAAACATTGGTAACGTCGCAGCTTATAGTACATGCGACTTCATAATGGATGAAGTTGAAGTACCTAAAGAATTAACTCAATTACACGAATAA

## Sheet: agrII-B
>agrII-B_5_sampleFRN092_DFG-Afrika
TTGAATTATTTTGATAACAAAATTGACCAGTTTGCCACGTGTCTTCAAAAGAGAAATAACTTAGATCATATTCAATTTTTGCAAGTACGTTTAGGGATGCAAATTATAGTTGGTAATTTTTTTAAAATACTTGTAACATATAGTATTTCTATATTCTTAAGTGTATTTTTGTTTACCTTAGTTACACACTTATCCTATATGTTAATACGCTATAATGCACATGGTGCTCATGCAAAGTCTTCGATACTTTGTTACATACAAAGTATTTTAACATTTGTATTTGTACCTTATTTTCTAATTAATATAGACATTAATTTTACTTATTTACTGGCCTTATCTATTATAGGATTGATTTCCGTTGTTATTTATGCACCTGCAGCAACGAAAAAGCAACCTATA…
>agrII-B_8_sampleITN095_DFG-Afrika
TTGAATTATTTTGATAACAAAATTGACCAGTTTGCCACGTATCTTCAAAAGAGAAATAACTTAGATCATATTCAATTTTTGCAAGTACGTTTAGGGATGCAAATTATAGTTGGTAATTTTTTAAAAATACTTGTAACATATAGTATTTCTATATTCTTAAGTGTATTTTTGTTTACCTTAGTTACACACTTATCCTATATGTTAATACGCTATAATGCACATGGTGCTCATGCAAAGTCTTCGATACTTTGTTACATACAAAGTATTTTAACATTTGTATTTGTACCTTATTTTCTAATTAATATAGACATTAATTTTACTTATTTACTGGCCTTATCTATTATAGGATTGATTTCCGTTGTTATTTATGCACCTGCAGCAACGAAAAAGCAACCTATA…
>agrII-B_7_sampleHSB006_DFG-Afrika
TTGAATTATTTTGATAACAAAATTGACCAGTTTGCCACGTATCTTCAAAAGAGAAATAACTTAGATCATATTCAATTTTTGCAAGTACGTTTAGGGATGCAAATTATAGTTGGTAATTTCTTTAAAATACTTGTAACATATAGTATTTCTATATTCTTAAGTGTATTTTTGTTTACCTTAGTTACACACTTATCCTATATGTTAATACGCTATAATGCACATGGTGCTCATGCAAAGTCTTCGATACTTTGTTACATACAAAGTATTTTAACATTTGTATTTGTACCTTATTTTCTAATTAATATAGACATTAATTTTACTTATTTACTGGCCTTATCTATTATAGGATTGATTTCCGTTGTTATTTATGCACCTGCAGCAACGAAAAAGCAACCTATA…
>agrII-B_6_sampleFRN085_DFG-Afrika
TTGAATTATTTTGATAACAAAATTGACCAGTTTGCCACGTATCTTCAAAAGAGAAATAACTTAGATCATATTCAATTTTTGCAAGTACGTTTAGGGATGCAAATTATAGTTGGTAATTTTTTTAAAATACTTGTAACATATAGTATTTCTATATTCTTAAGTGTATTTTTGTTTACCTTAGTTACACACTTATCCTATATGTTAATACGCTATAATGCACATGGTGCTCATGCAAAGTCTTCGATACTTTGTTACATACAAAGTATTTTAATATTTGTATTTGTACCTTATTTTCTAATTAATATAGACATTAATTTTACTTATTTACTGGCCTTATCTATTATAGGATTGATTTCCGTTGTTATTTATGCACCTGCAGCAACGAAAAAGCAACCTATA…
>agrII-B_1_BA000017.4_Array
TTGAATTATTTTGATAACAAAATTGACCAGTTTGCCACGTATCTTCAAAAGAGAAATAACTTAGATCATATTCAATTTTTGCAAGTACGTTTAGGGATGCAAATTATAGTTGGTAATTTTTTTAAAATACTTGTAACATATAGTATTTCTATATTCTTAAGTGTATTTTTGTTTACCTTAGTTACACACTTATCCTATATGTTAATACGCTATAATGCACATGGTGCTCATGCAAAGTCTTCGATACTTTGTTACATACAAAGTATTTTAACATTTGTATTTGTACCTTATTTTCTAATTAATATAGACATTAATTTTACTTATTTACTGGCCTTATCTATTATAGGATTGATTTCCGTTGTTATTTATGCACCTGCAGCAACGAAAAAGCAACCTATA…
>agrII-B_2_AJ938182.1_RefSeqImport
TTGAATTATTTTGATAATAAAATTGACCAGTTTGCCACGTATCTTCAAAAGAGAAATAACTTAGATCATATTCAATTTTTGCAAGTACGATTAGGGATGCAAATTATAGTTGGTAATTTTTTAAAAATACTTGTAACATATAGTATTTCTATATTCTTGAGTGTATTTTTGTATACCTTAGTTACACACTTATCCTATATGTTAATACGCTATAATGCACATGGTGCTCATGCAAAGTCTTCGATACTTTGTTACATACAAAGTATTTTAATATTTGTATTTGTACCTTATTTTCTAATTAATATAGACATTAATTTTACTTATTTACTGGCCTTATCTATTATAGGATTGATTTCCGTTGTTATTTATGCACCTGCAGCAACGAAAAAGCAACCTATA…
>agrII-B_3_NC013450_RefSeqImport
TTGAATTATTTTGATAACAAAATTGACCAGTTTGCCACGTATCTTCAAAAGAGAAATAACTTAGATCATATTCAATTTTTGCAAGTACGTTTAGGGATGCAAATTATAGTTGGTAATTTTTTTAAAATACTTGTAACATATAGTATTTCTATATTCTTAAGTGTATTTTTGTTTACCTTAGTTACACACTTATCCTATATGTTAATACGCTATAATGCACATGGTGCTCATGCAAAGTCTTCGATACTTTGTTACATACAAAGTATTTTAACATTTGTATTTGTACCTTATTTTCTAATTAATATAGACATTAATTTTACTTATTTACTGGCCTTATCTATTATAGGATTGATTTCCGTTGTTATTTATGCACCTGCAGCAACGAAAAAGCAACCTATA…
>agrII-B_4_NC017349_RefSeqImport
TTGAATTATTTTGATAACAAAATTGACCAGTTTGCCACGTATCTTCAAAAGAGAAATAACTTAGATCATATTCAATTTTTGCAAGTACGATTAGGGATGCAAATTATAGTTGGTAATTTTTTAAAAATACTTGTAACATATAGTATTTCTATATTCTTGAGTGTATTTTTGTATACCTTAGTTACACACTTATCCTATATGTTAATACGCTATAATGCACATGGTGCTCATGCAAAGTCTTCGATACTTTGTTACATACAAAGTATTTTAATATTTGTATTTGTACCTTATTTTCTAATTAATATAGACATTAATTTTACTTATTTACTGGCCTTATCTATTATAGGATTGATTTCCGTTGTTATTTATGCACCTGCAGCAACGAAAAAGCAACCTATA…

## Sheet: agrII-C
>agrII-C_1_BA000017.4_Array
TTGATTCCAACTTTTTCATCTATCATATTTTTATTCTTTAAATTAAAGTACTATGCAATAGTAACAATTTTAGTGACCATGATCATAATGTATTTGAGTAATTTTGCAACAGTAGGTTTGTTTTTAACTTTAAGAAAATACACTACTGATCCTGCAATACTCTTACCATTATATATACTTTCTTTTTCATCAGTTTCATTATTAGCGACATATTTGGTAAGAATATCTCTAAAGAAATTTAAAAAATCATACTTATCTTTAAATAAAACTTATATGATTATAATTTCATTCGTATTATTTGCAACATTTGCATTTTTTTATATTTATTCTACAAATACAAGTTCAAACGGTGATAGCTTAATTCCATATGCACTTGTATTTATAGGATTAATAATTTTT…
>agrII-C_2_AJ938182.1_RefSeqImport
TTGATTCCAACTTTTTCATCTATCATATTTTTATTCTTTAAGTTAAAGTACTATGCAATAGTAACAATTTTAGTGACCATGATCATAATGTATTTGAGTAATTTTGCAACAGTAGGTTTGTTTTTAACTTTAAGAAAATACACTACTGATCCTGCAATACTATTACCATTATATATACTTTCTTTTTCATCAGTTTCATTATTAGCAACATATTTGGTAAGAATATCTCTAAAGAAATTAAAAAAATCATACCTATCTTTAAATAGAACCTATATGATTATAATTTCATTCGTATTATTTGCAACTTTTGCATTTTTTTATATTTATTCTACAAATACCAGTTCAAACGGTGATAGTTTAATTCCATATGCACTTGTATTTATAGGATTAATAATTTTT…
>agrII-C_3_NC013450_RefSeqImport
TTGATTCCAACTTTTTCATCTATCATATTTTTATTCTTTAAATTAAAGTACTATGCAATAGTAACAATTTTAGTGACCATGATCATAATGTATTTGAGTAATTTTGCAACAGTAGGTTTGTTTTTAACTTTAAGAAAATACACTACTGATCCTGCAATACTCTTACCATTATATATACTTTCTTTTTCATCAGTTTCATTATTAGCGACATATTTGGTAAGAATATCTCTAAAGAAATTTAAAAAATCATACTTATCTTTAAATAAAACTTATATGATTATAATTTCATTCGTATTATTTGCAACATTTGCATTTTTTTATATTTATTCTACAAATACAAGTTCAAACGGTGATAGCTTAATTCCATATGCACTTGTATTTATAGGATTAATAATTTTT…
>agrII-C_4_NC017340_RefSeqImport
TTGATTCCAACTTTTTCATCTATCATATTTTTATTCTTTAAATTAAAGTACTATGCAATAGTAACAATTTTAGTGACCATGATCATAATGTATTTGAGTAATTTTGCAACAGTAGGTTTGTTTTTAACTTTAAGAAAATACACTACTGATCCTGCAATACTCTTACCATTATATATACTTTCTTTTTCATCAGTTTCATTATTAGCGACATATTTGGTAAGAATATCTCTAAAGAAATTTAAAAAATCATACTTATCTTTAAATAAAACTTATATGATTATAATTTCATTCGTATTATTTGCAACATTTGCATTTTTTTATATTTATTCTACAAATACAAGTTCAAACGGTGATAGCTTAATTCCATATGCACTTGTATTTATAGGATTAATAATTTTT…
>agrII-C_5_NC017349_RefSeqImport
TTGATTCCAACTTTTTCATCTATCATATTTTTATTCTTTAAGTTAAAGTACTATGCAATAGTAACAATTTTAGTGACCATGATCATAATGTATTTGAGTAATTTTGCAACAGTAGGTTTGTTTTTAACTTTAAGAAAATACACTACTGATCCTGCAATACTATTACCATTATATATACTTTCTTTTTCATCAGTTTCATTATTAGCGACATATTTGGTAAGAATATCTCTAAAGAAATTTAAAAAATCATACCTATCTTTAAATAGAACCTATATGATTATAATTTCATTCGTATTATTTGCAACTTTTGCATTTTTTTATATTTATTCTACAAATACCAGTTCAAACGGTGATAGTTTAATTCCATATGCACTTGTATTTATAGGATTAATAATTTTT…
>agrII-C_6_NC020529_RefSeqImport
TTGATTCCAACTTTTTCATCTATCATATTTTTATTCTTTAAATTAAAGTACTATGCAATAGTAACAATTTTAGTGACCATGATCATAATGTATTTGAGTAATTTTGCAACAGTAGGTTTGTTTTTAACTTTAAGAAAATACACTACTGATCCTGCAATACTCTTACCATTATATATACTTTCTTTTTCATCAGTTTCATTATTAGCGACATATTTGGTAAGAATATCTCTAAAGAAATTTAAAAAATCATACTTATCTTTAAATAAAACTTATATGATTATAATTTCATTCGTATTATTTGCAACATTTGCATTTTTTTATATTTATTCTACAAATACAAGTTCAAACGGTGATAGCTTAATTCCATATGCACTTGTATTTATAGGATTAATAATTTTT…
>agrII-C_7_ERR127444_MLST+Validation
TTGATTCCAACTTTTTCATCTATCATATTTTTATTCTTTAAATTAAAGTACTATGCAATAGTAACAATTTTAGTGACCATGATCATAATGTATTTGAGTAATTTTGCAACAGTAGGTTTGTTTTTAACTTTAAGAAAATACACTACTGATCCTGCAATACTCTTACCATTATATATACTTTCTTTTTCATCAGTTTCATTATTAGCGACATATTTGGTAAGAATATCTCTAAAGAAATTTAAAAAATCATACTTATCTTTAAATAAAACTTATATGATTATAATTTCATTCGTATTATTTGCAACATTTGCATTTTTTTATATTTATTCTACAAATACAAGTTCAAACGGTGATAGCTTAATTCCATATGCACTTGTATTTATAGGATTAATAATTTTT…
>agrII-C_8_ERR033388_MLST+Validation
TTGATTCCAACTTTTTCATCTATCATATTTTTATTCTTTAAATTAAAGTACTATGCAATAGTAACAATTTTAGTGACCATGATCATAATGTATTTGAGTAATTTTGCAACAGTAGGTTTGTTTTTAACTTTAAGAAAATACACTACTGATCCTGCAATACTCTTACCATTATATATACTTTCTTTTTCATCAGTTTCATTATTAGCGACATATTTGGTAAGAATATCTCTAAAGAAATTTAAAAAATCATACTTATCTTTAAATAAAACTTATATGATTATAATTTCATTCGTATTATTTGCAACATTTGCATTTTTTTATATTTATTCTACAAATACAAGTTCAAACGGTGATAGCTTAATTCCATATGCACTTGTATTTATAGGATTAATAATTTTT…
>agrII-C_10_sampleFRB028_DFG-Afrika
TTGATTCCAACTTTTTCATCTATCATATTTTTATTCTTTAAATTAAAGTACTATGCAATAGTAACAATTTTAGTGACCATGATCATAATGTATTTGAGTAATTTTGCAACAGTAGGTTTGTTTTTAACTTTAAGAAAATACACTACTGATCCTGCAATACTCTTACCATTATATATACTTTCTTTTTCATCAGTTTCATTATTAGCGACATATTTGGTAAGAATATCTCTAAAGAAATTTAAAAAATCATACTTATCTTTAAATAAAACTTATATGATTATAATTTCATTCGTATTATTTGCAACATTTGCATTTTTTTATATTTATTCTACAAATACAAGTTCAAACGGTGATAGCTTAATTCCATATGCACTTGTATTTATAGGATTAATAATTTTT…
>agrII-C_9_sampleFRB004_DFG-Africa
TTGATTCCAACTTTTTCATCTATCATATTTTTATTCTTTAAATTAAAGTACTATGCAATAGTAACAATTTTAGTGACCATGATCATAATGTATTTGAGTAATTTTGCAACAGTAGGTTTGTTTTTAACTTTAAGAAAATACACTACTGATCCTGCAATACTCTTACCATTATATATACTTTCTTTTTCATCAGTTTCATTATTAGCGACATATTTGGTAAGAATATCTCTAAAGAAATTTAAAAAATCATACTTATCTTTAAATAAAACTTATATGATTATAATTTCATTCGTATTATTTGCAACATTTGCATTTTTTTATATTTATTCTACAAATACAAGTTCAAACGGTGATAGCTTAATTCCATATGCACTTGTATTTATAGGATTAATAATTTTT…
>agrII-C_15_sampleFRN029_DFG-Afrika
TTGATTCCAACTTTTTCATCTATCATATTTTTATTCTTTAAATTAAAGTACTATGCAATAGTAACAATTTTAGTGACCATGATCATAATGTATTTGAGTAATTTTGCAACAGTAGGTTTGTTTTTAACTTTAAGAAAATACACTACTGATCCTGCAATACTCTTACCATTATATATACTTTCTTTTTCATCAGTTTCATTATTAGCGACATATTTGGTAAGAATATCTCTAAAGAAATTTAAAAAATCATACTTATCTTTAAATAAAACTTATATGATTATAATTTCATTCGTATTATTTGCAACATTTGCATTTTTTTATATTTATTCTACAAATACAAGTTCAAACGGTGATAGCTTAATTCCATATGCACTTGTATTTATAGGATTAATAATTTTT…
>agrII-C_16_sampleFRN085_DFG-Afrika
TTGATTCCAACTTTTTCATCTATCATATTTTTATTCTTTAAATTAAAGTACTATGCAATAGTAACAATTTTAGTGACCATGATCATAATGTATTTGAGTAATTTTGCAACAGTAGGTTTGTTTTTAACTTTAAGAAAATACACTACTGATCCTGCAATACTCTTACCATTATATATACTTTCTTTTTCATCAGTTTCATTATTAGCGACATATTTGGTAAGAATATCTCTAAAGAAATTTAAAAAATCATACTTATCTTTAAATAAAACTTATATGATTATAATTTCATTCGTATTATTTGCAACATTTGCATTTTTTTATATTTATTCTACAAATACAAGTTCAAACGGTGATAGCTTAATTCCATATGCACTTGTATTTATAGGATTAATAATTTTT…
>agrII-C_17_sampleFRO013_DFG-Afrika
TTGATTCCAACTTTTTCATCTATCATATTTTTATTCTTTAAATTAAAGTACTATGCAATAGTAACAATTTTAGTGACCATGATCATAATGTATTTGAGTAATTTTGCAACAGTAGGTTTGTTTTTAACTTTAAGAAAATACACTACTGATCCTGCAATACTCTTACCATTATATATACTTTCTTTTTCATCAGTTTCATTATTAGCGACATATTTGGTAAAAATATCTCTAAAGAAATTTAAAAAATCATACTTATCTTTAAATAAAACTTATATGATTATAATTTCATTCGTATTATTTGCAACATTTGCATTTTTTTATATTTATTCTACAAATACAAGTTCAAACGGTGATAGCTTAATTCCATATGCACTTGTATTTATAGGATTAATAATTTTT…
>agrII-C_18_sampleHSN097_DFG-Afrika
TTGATTCCAACTTTTTCATCTATCATATTTTTATTCTTTAAATTAAAGTACTATGCAATAGTAACAATTTTAGTGACCATGATCATAATGTATTTGAGTAATTTTGCAACAGTAGGTTTGTTTTTAACTTTAAGAAAATACACTACTGATCCTGCAATACTCTTACCATTATATATACTTTCTTTTTCATCAGTTTCATTATTAGCGACATATTTGGTAAGAATATCTCTAAAGAAATTTAAAAAATCATACTTATCTTTAAATAAAACTTATATGATTATAATTTCATTCGTATTATTTGCAACATTTGCATTTTTTTATATTTATTCTACAAATACAAGTTCAAACGGTGATAGCTTAATTCCATATGCACTTGTATTTATAGGATTAATAATTTTT…
>agrII-C_19_sampleITN019_DFG-Afrika
TTGATTCCAACTTTTTCATCTATCATATTTTTATTCTTTAAATTAAAGTACTATGCAATAGTAACAATTTTAGTGACCATGATCATAATGTATTTGAGTAATTTTGCAACAGTAGGTTTGTTTTTAACTTTAAGAAAATACACTACTGATCCTGCAATACTCTTACCATTATATATACTTTCTTTTTCATCAGTTTCATTATTAGCGACATATTTGGTAAGAATATCTCTAAAGAAATTTAAAAAATCATACTTATCTTTAAATAAAACTTATATGATTATAATTTCATTCGTATTATTTGCAACATTTGCATTTTTTTATATTTATTCTACAAATACAAGTTCAAACGGTGATAGCTTAATTCCATATGCACTTGTATTTATAGGGTTAATAATTTTT…
>agrII-C_20_sampleMWN009_DFG-Afrika
TTGATTCCAACTTTTTCATCTATCATATTTTTATTCTTTAAATTAAAGTACTATGCAATAGTAACAATTTTAGTGACCATGATCATAATGTATTTGAGTAATTTTGCAACAGTAGGTTTGTTTTTAACTTTAAGAAAATACACTACTGATCCTGCAATACTCTTACCATTATATATACTTTCTTTTTCATCAGTTTCATTATTAGCGACATATTTGGTAAGAATATCTCTAAAGAAATTTAAAAAATCATACTTATCTTTAAATAAAACTTATATGATTATAATTTCATTCGTATTATTTGCAACATTTGCATTTTTTTATATTTATTCTACAAATACAAGTTCAAACGGTGATAGCTTAATTCCATATGCACTTGTATTTATAGGATTAATAATTTTT…
>agrII-C_11_sampleFRN002_DFG-Afrika
TTGATTCCAACTTTTTCATCTATCATATTTTTATTCTTTAAATTAAAGTACTATGCAATAGTAACAATTTTAGTGACCATGATCATAATGTATTTGAGTAATTTTGCAACAGTAGGTTTGTTTTTAACTTTAAGAAAATACACTACTGATCCTGCAATACTCTTACCATTATATATACTTTCTTTTTCATCAGTTTCATTATTAGCGACATATTTGGTAAGAATATCTCTAAAGAAATTTAAAAAATCATACTTATCTTTAAATAAAAGTTATATGATTATAATTTCATTCGTATTATTTGCAACATTTGCATTTTTTTATATTTATTCTACAAATACAAGTTCAAACGGTGATAGCTTAATTCCATATGCACTTGTATTTATAGGGTTAATAATTTTT…
>agrII-C_12_sampleFRN019_DFG-Afrika
TTGATTCCAACTTTTTCATCTATCATATTTTTATTCTTTAAATTAAAGTACTATGCAATAGTAACAATTTTAGTGACCATGATCATAATGTATTTGAGTAATTTTGCAACAGTAGGTTTGTTTTTAACTTTAAGAAAATACACTACTGATCCTGCAATACTCTTACCATTATATATACTTTCTTTTTCATCAGTTTCATTATTAGCGACATATTTGGTAAGAATATCTCTAAAGAAATTTAAAAAATCATACTTATCTTTAAATAAAACTTATATGATTATAATTTCATTCGTATTATTTGCAACATTTGCATTTTTTTATATTTATTCTACAAATACAAGTTCAAACGGTGATAGCTTAATTCCATATGCACTTGTATTTATAGGATTAATAATTTTT…
>agrII-C_13_sampleFRN044_DFG-Afrika
TTGATTCCAACTTTTTCATCTATCATATTTTTATTCTTTAAATTAAAGTACTATGCAATAGTAACAATTTTAGTGACCATGATCATAATGTATTTGAGTAATTTTGCAACAGTAGGTTTGTTTTTAACTTTAAGAAAATACACTACTGATCCTGCAATACTCTTACCATTATATATACTTTCTTTTTCATCAGTTTCATTATTAGCGACATATTTGGTAAGAATATCTCTAAAGAAATTTAAAAAATCATACTTATCTTTAAATAAAACTTATATGATTATAATTTCATTCGTATTATTTGCAACATTTGCATTTTTTTATATTTATTCTACAAATACAAGTTCAAACGGTGATAGCTTAATTCCATATGCACTTGTATTTATAGGATTAATAATTTTT…
>agrII-C_14_sampleFRN051_DFG-Afrika
TTGATTCCAACTTTTTCATCTATCATATTTTTATTCTTTAAATTAAAGTACTATGCAATAGTAACAATTTTAGTGACCATGATCATAATGTATTTGAGTAATTTTGCAACAGTAGGTTTGTTTTTAACTTTAAGAAAATACACTACTGATCCTGCAATACTCTTACCATTATATATACTTTCTTTTTCATCAGTTTCATTATTAGCGACATATTTGGTAAGAATATCTCTAAAGAAATTTAAAAAATCATACTTATCTTTAAATAAAACTTATATGATTATAATTTCATTCGTATTATTTGCAACATTTGCATTTTTTTATATTTATTCTACAAATACAAGTTCAAACGGTGATAGCTTAATTCCATATGCACTTGTATTTATAGGGTTAATAATTTTT…
>agrII-C_21_sampleKCN086_
TTGATTCCAACTTTTTCATCTATCATATTTTTATTCTTTAAATTAAAGTACTATGCAATAGTAACAATTTTAGTGACCATGATCATAATGTATTTGAGTAATTTTGCAACAGTAGGTTTGTTTTTAACTTTAAGAAAATACACTACTGATCCTGCAATACTCTTACCATTATATATACTTTCTTTTTCATCAGTTTCATTATTAGCGACATATTTGGTAAGAATATCTCTAAAGAAATTTAAAAAATCATACTTATCTTTAAATAAAACTTATATGATTATAATTTCATTCGTATTATTTGCAACATTTGCATTTTTTTATATTTATTCTACAAATACAAGTTCAAACGGTGATAGCTTAATTCCATATGCACTTGTATTTATAGGATTAATAATTTTT…
>agrII-C_22_sampleKCO064_
TTGATTCCAACTTTTTCATCTATCATATTTTTATTCTTTAAATTAAAGTACTATGCAATAGTAACAATTTTAGTGACCATGATCATAATGTATTTGAGTAATTTTGCAACAGTAGGTTTGTTTTTAACTTTAAGAAAATACACTACTGATCCTGCAATACTCTTACCATTATATATACTTTCTTTTTCATCAGTTTCATTATTAGCGACATATTTGGTAAGAATATCTCTAAAGAAATTTAAAAAATCATACTTATCTTTAAATAAAACTTATATGATTATAATTTCATTCGTATTATTTGCAACATTTGCATTTTTTTATATTTATTCTACAAATACAAGTTCAAACGGTGATAGCTTAATTCCATATGCACTTGTATTTATAGGATTAATAATTTTT…

## Sheet: agrII-D
>agrII-D_1_BA000017.4_Array
ATGAATACACTTGTTAATATGTTTTTTGATTTTATAATTAAATTAGCTAAAGCAATCGGAATTGTCGGTGGCGTAAACGCTTGCAGCAGTTTATTTGATGAACCTAAAGTACCCGCTGAATTAACGAATTTATACGACAAATAG
>agrII-D_2_AJ938182.1_RefSeqImport
ATGAATACACTTGTTAATATGTTTTTTGATTTTATAATTAAATTAGCTAAAGCAATCGGAATTGTCGGTGGCGTAAACGCTTGCAGCAGTTTATTTGATGAACCTAAAGTACCCGCTGAATTAACCAATTTATACGACAAATAG

## Sheet: agrIII-B
>agrIII-B_7_sampleITO063_DFG-Afrika
TTGAATTATTTTGATAACAAAATTGACCAGTTTGCCACGTATCTTCAAAAGAGAAATAACTTAGATCATATTCAATTTTTGCAAGTACGATTAGGGATACAGGTCTTAGCTAAAAATATAGGTAAATTAATTGTTATGTATACTATTGCCTATATTTTAAACATTTTTATCTTCACTTTAATTACTAATATATCGTTTTATCTAATTAGAAGGTATGCACATGGTGCACATGCACCTTCATCTTTTTGGTGTTATATAGAAAGCATTACACTTTTTATTGTGCTACCTCTATTAGTATTGCATTTTCATATTAATGAAACACTAATGATGTTTTTAGCATTAATAAGTGTTGGAGTAGTGATTATATATGCACCTGCAGCCACTAAGAAGAAGCCTATC…
>agrIII-B_1_BX571856.1_Array
TTGAATTATTTTGATAACAAAATTGACCAGTTTGCCACGTATCTTCAAAAGAGAAATAACTTAGATCATATTCAATTTTTGCAAGTACGATTAGGGATGCAGGTCTTAGCTAAAAATATAGGAAAACTGATTGTTATGTATACTCTTGCCTATATTTTAAACATTTTTATCTTCACTTTAATTACTAATATATCGTTTTATCTAATTAGAAGGTATGCACATGGTGCACATGCACCTTCATCTTTTTGGTGTTATATAGAAAGCATTACACTTTTTATTGTTCTACCTCTATTAGTACTACATTTTCATATTAATGAAACACTAATGATGTTTTTAGCATTATTAAGTGTTGGCGTAGTGATTAAATATGCACCTGCAGCTACTAAGAAGAAGCCTATC…
>agrIII-B_2_BX571857.1_RefSeqImport
TTGAATTATTTTGATAATAAAATTGACCAGTTTGCCACGTATCTTCAAAAGAGAAATAACTTAGATCATATTCAATTTTTGCAAGTACGATTAGGGATGCAGGTCTTAGCTAAAAATATAGGTAAATTAATTGTTATGTATACTATTGCCTATATTTTAAACATTTTTATCTTCACTTTAATTACTAATATATCGTTTTATCTAATTAGAAGGTATGCACATGGTGCACATGCACCTTCATCTTTTTGGTGTTATATAGAAAGCATTACACTTTTTATTGTGCTACCTCTATTAGTATTGCATTTTCATATTAATGAAACACTAATGATGTTTTTAGCATTAATAAGTGTTGGAGTAGTGATTAAATATGCACCTGCAGCCACTAAGAAGAAGCCTATC…
>agrIII-B_3_NC017342_RefSeqImport
TTGAATTATTTTGATAACAAAATTGACCAGTTTGCCACGTATCTTCAAAAGAGAAATAATTTAGATCATATTCAATTTTTGCAAGTACGATTAGGGATGCAGGTCTTAGCTAAAAATATAGGAAAACTGATTGTTATGTATACTCTTGCCTATATTTTAAACATTTTTATCTTCACTTTAATTACTAATATATCGTTTTATCTAATTAGAAGGTATGCACATGGTGCACATGCACCTTCATCTTTTTGGTGTTATATAGAAAGCATTACACTTTTTATTGTTCTACCTCTATTAGTACTACATTTTCATATTAATGAAACACTAATGATGTTTTTAGCATTATTAAGTGTTGGCGTAGTGATTAAATATGCACCTGCAGCTACTAAGAAGAAGCCTATC…
>agrIII-B_4_NC017338_RefSeqImport
TTGAATTATTTTGATAATAAAATTGACCAGTTTGCCACGTATCTTCAAAAGAGAAATAACTTAGATCATATTCAATTTTTGCAAGTACGTTTAGGGATGCAGGTCTTAGCTAAAAATATAGGTAAATTAATTGTTATGTATACTATTGCCTATATTTTAAACATTTTTATCTTCACTTTAATTACTAATATATCATTTTATCTAATTAGAAGGTATGCACATGGTGCACATGCACCTTCATCTTTTTGGTGTTATATAGAAAGCATTACACTTTTTATTGTGCTACCTCTATTAGTATTACATTTTCATATTAATGAAACACTAATGATGTTTTTAGCATTAATAAGTGTTGGAGTAGTGATTAAATATGCACCTGCAGCTACTAGGAAGAAGCCTATC…
>agrIII-B_5_ERR211639_MLST+Validation
TTGAATTATTTTGATAATAAAATTGACCAGTTTGCCACGTATCTTCAAAAGAGAAATAACTTAGATCATATTCAATTTTTGCAAGTACGATTAGGGATGCAGGTCTTAGCTAAAAATATAGGTAAATTAATTGTTATGTATACTCTTGCCTATATTTTAAACATTTTTATCTTCACTTTAATTACTAATATATCGTTTTATCTAATTAGAAGGTATGCACATGGTGCACATGCACCTTCATCTTTTTGGTGTTATATAGAAAGCATTACACTTTTTATTGTTCTGCCTCTATTAGTATTACATTTTCATATTAATGAAACACTAATGATGTTTTTAACATTAATAAGTGTTGGCGTTGTGATTAAATATGCACCTGCAGCTACTAAGAAGAAGCCTATC…
>agrIII-B_6_ERR127412_MLST+Validation
TTGAATTATTTTGATAACAAAATTGACCAGTTTGCCACGTATCTTCAAAAGAGAAATAACTTAGATCATATTCAATTTTTGCAAGTACGATTAGGGATGCAGGTCTTAGCTAAAAATATAGGTAAATTAATTGTTATGTATACTATTGCCTATATTTTAAACATTTTTATCTTCACTTTAATTACTAATATATCGTTTTATCTAATTAGAAGGTATGCACATGGTGCACATGCACCTTCATCTTTTTGGTGTTATATAGAAAGCATTACACTTTTTATTGTGCTACCTCTATTAGTATTGCATTTTCATATTAATGAAACACTAATGATGTTTTTAGCATTAATAAGTGTTGGAGTAGTGATTATATATGCACCTGCAGCCACTAAGAAGAAGCCTATC…
>agrIII-B_8_sampleKCN068_
TTGAATTATTTTGATAATAAAATTGACCAGTTTGCCACGTATCTTCAAAAGAGAAATAACTTAGATCATATTCAATTTTTGCAAGTACGATTAGGGATGCAGGTCTTAGCTAAAAATATAGGTAAATTAATTGTTATGTATACTATTGCCTATATTTTAAACATTTTTATCTTCACTTTAATTACTAATATATCGTTTTATCTAATTAGAAGGTATGCACATGGTGCACATGCACCTTCATCTTTTTGGTGTTATATAGAAAGCATTACACTTTTTATTGTGCTACCTCTATTAGTATTGCATTTTCATATTAATGAAACACTAATGATGTTTTTAGCATTAATAAGTGTTGGAGTTGTGATTAAATATGCACCTGCAGCCACTAAGAAGAAGCCTATC…

## Sheet: agrIII-C
>agrIII-C_1_BX571856.1_Array
GTGGAAGCATTAAATGATTATAATTACGTTTTATTTGTAATTGTTCAAGTTTCATTAATGTTCTTTATATCTGCATTTATTAGTGGAATACGATACAAAAAATCAGATTATATATACATTATTGGAATAGTGTTATCTTCAGTATATTTCTTTGACAAAATCAGAAGTATTTCACTAGTTGTTATAACGATTTTTATAATAATTTTTCTCTATTTTAAAATTAGACTATATTCTGTATTTTTAGTAATGGTTACTCAAATCATTTTATATTGTGCAAATTTCGTTTATATCATTATTTTTTCATACATTATAACAATTTCACACAGCGTGTTTATAGTTCTACCAATCTTTTTGGTAGTGTATGTATCAATTTCTTATGCACTTGCCTACATTTTAAAT…
>agrIII-C_2_BX571857.1_RefSeqImport
GTGGAAGCATTAAATGATTATAATTACGTTTTATTTGTAATTGTTCAAGTTTCATTAATGTTCTTTATATCTGCATTTATTAGTGGAATAAGATACAAAAAATCAGATTATATATACATTATTGGAATAGTGTTATCTTCAGTATATTTCTTTGACAAAATCGGAAGTATTTCACTAGTTGTTATAACAATTTTTATAATAATTTTTCTCTATTTTAAAATTAGACTATATTCTGTATTTTTAGTAATGGTTACTCAAATCATTTTATATTGTGCAAATTTCGTTTATATCATTATTTTTTCATACATTATAACAATTTCACACAGCGTGTTTATAGTTCTACCAATCTTTTTGGTAGTGTATGTATCAATTTCTTATGCACTTGCCTACATTTTAAAT…
>agrIII-C_3_BA000033.2_RefSeqImport
GTGGAAGCATTAAATGATTATAATTACGTTTTATTTGTAATTGTTCAAGTTTCATTAATGTTCTTTATATCTGCATTTATTAGTGGAATAAGATACAAAAAATCAGATTATATATACATTATTGGAATAGTGTTATCTTCAGTATATTTCTTTGACAAAATCGGAAGTATTTCACTAGTTGTTATAACAATTTTTATAATAATTTTTCTCTATTTTAAAATTAGACTATATTCTGTATTTTTAGTAATGGTTACTCAAATCATTTTATATTGTGCAAATTTCGTTTATATCATTATTTTTTCATACATTATAACAATTTCACACAGCGTGTTTATAGTTCTACCAATCTTTTTGGTAGTGTATGTATCAATTTCTTATGCACTTGCCTACATTTTAAAT…
>agrIII-C_4_NC017342_RefSeqImport
GTGGAAGCATTAAATGATTATAATTACGTTTTATTTGTAATTGTTCAAGTTTCATTAATGTTCTTTATATCTGCATTTATTAGTGGAATACGATACAAAAAATCAGATTATATATACATTATTGGAATAGTGTTATCTTCAGTATATTTCTTTGACAAAATCGGAAGTATTTCACTAGTTGTTATAACGATTTTTATAATAATTTTTCTCTATTTTAAAATTAGACTATATTCTGTATTTTTAGTAATGGTTACTCAAATCATTTTATATTGTGCAAATTTCGTTTATATCATTATTTTTTCATACATTATAACAATTTCACACAGCGTGTTTATAGTTCTACCAATCTTTTTGGTAGTGTATGTATCAATTTCTTATGCACTTGCCTACATTTTAAAT…
>agrIII-C_5_NC017351_RefSeqImport
GTGGAAGCATTAAATGATTATAATTACGTTTTATTTGTAATTGTTCAAGTTTCATTAATGTTCTTTATATCTGCATTTATTAGTGGAATAAGATACAAAAAATCAGATTATATATACATTATTGGAATAGTGTTATCTTCAGTATATTTCTTTGACAAAATCGGAAGTATTTCACTAGTTGTTATAACAATTTTTATAATAATTTTTCTCTATTTTAAAATTAGACTATATTCTGTATTTTTAGTAATGGTTACTCAAATCATTTTATATTGTGCAAATTTCGTTTATATCATTATTTTTTCATACATTATAACAATTTCACACAGCGTGTTTATAGTTCTACCAATCTTTTTGGTAGTGTATGTATCAATTTCTTATGCACTTGCCTACATTTTAAAT…
>agrIII-C_6_NC021670_RefSeqImport
GTGGAAGCATTAAATGATTATAATTACGTTTTATTTGTAATTGTTCAAGTTTCATTAATGTTCTTTATATCTGCATTTATTAGTGGAATACGATACAAAAAATCAGATTATATATACATTATTGGAATAGTGTTATCTTCAGTATATTTCTTTGACAAAATCGGAAGTATTTCACTAGTTGTTATAACGATTTTTATAATAATTTTTCTCTATTTTAAAATTAGACTATATTCTGTATTTTTAGTAATGGTTACTCAAATCATTTTATATTGTGCAAATTTCGTTTATATCATTATTTTTTCATACATTATAACAATTTCACACAGCGTGTTTATAGTTCTACCAATCTTTTTGGTAGTGTATGTATCAATTTCTTATGCACTTGCCTACATTTTAAAT…
>agrIII-C_7_NC017338_RefSeqImport
GTGGAAGCATTAAATGATTATAATTACGTTTTATTTGTAATTGTTCAAGTTTCATTAATGTTCTTTATATCTGCATTTATTAGTGGAATAAGATACAAAAAATCAGATTATATATACATTATTGGAATAGTGTTATCTTCAGTATATTTCTTTGACAAAATCGGAAGTATTTCACTAGTTGTTATAACGATTTTTATAATAATTTTTCTCTATTTTAAAATTAGACTATATTCTGTATTTTTAGTAATGGTTACTCAAATCATTTTATATTGTGCAAATTTCGTTTATATCATTATTTTTTCATACATTATAACAATTTCACACAGCGTGTTTATAGTTCTACCAATCTTTTTGGTAGTGTATGTATCAATTTCTTATGCACTTGCCTACATTTTAAAT…
>agrIII-C_8_ERR211639_MLST+Validation
GTGGAAGCATTAAATGATTATAATTACGTTTTATTTGTAATTGTTCAAGTTTCATTAATGTTCTTTATATCTGCATTTATTAGTGGAATAAGATACAAAAAATCAGATTATATATACATTATTGGAATAGTGTTATCTTCAGTATATTTCTTTGGCAAAATCGGAAGTATATCACTAGTTGTTATAACGATTTTTATAATAATTTTTCTCTATTTTAAAATCAGACTATATTCTGTATTTTTAGTGATGGTTACTCAAATCATTTTATATTGTGCAAATTTCGTTTATATCATTATTTTTTCATACATTATAACAATTTCACACAGCGTGTTTATAGTTCTACCAATCTTTTTGGTAGTGTATGTATCAATTTCTTATGCACTTGCCTACATTTTAAAT…
>agrIII-C_9_ERR127412_MLST+Validation
GTGGAAGCATTAAATGATTATAATTACGTTTTATTTGTAATTGTTCAAGTTTCATTAATGTTCTTTATATCTGCATTTATTAGTGGAATAAGATACAAAAAATCAGATTATATATACATTATTGGAATAGTGTTATCTTCAGTATATTTCTTTGACAAAATCGGAAGTATTTCACTAGTTGTTATAACAATTTTTATAATAATTTTTCTCTATTTTAAAATTAGACTATATTCTGTATTTTTAGTAATGGTTACTCAAATCATTTTATATTGTGCAAATTTCGTTTATATCATTATTTTTTCATACATTATAACAATTTCACACAGCGTGTTTATAGTTCTACCAATCTTTTTGGTAGTGTATGTATCAATTTCTTATGCACTTGCCTACATTTTAAAT…
>agrIII-C_10_sampleFRB031_DFG-Afrika
GTGGAAGCATTAAATGATTATAATTACGTTTTATTTATAATTGTTCAAGTTTCATTAATGTTCTTTATATCTGCATTTATTAGTGGAATAAGATACAAAAAATCAGATTATATATACATTATTGGAATAGTGTTATCTTCAGTATATTTCTTTGACAAAATCGGAAGTATTTCACTAGTTGTTATAACAATTTTTATAATAATTTTTCTCTATTTTAAAATTAGACTATATTCTGTATTTTTAGTAATGGTTACTCAAATCATTTTATATTGTGCAAATTTCGTTTATATCATTATTTTTTCATACATTATAACAATTTCACACAGCGTGTTTATAGTTCTACCAATCTTTTTGGTAGTGTATGTATCAATTTCTTATGCACTTGCCTACATTTTAAAT…
>agrIII-C_11_sampleITN012_DFG-Afrika
GTGGAAGCATTAAATGATTATAATTACGTTTTATTTGTAATTGTTCAAGTTTCATTAATGTTCTTTATATCTGCATTTATTAGTGGAATACGATACAAAAAATCAGATTATATATACATTATTGGAATAGTGTTATCTTCAGTATATTTCTTTGACAAAATCGGAAGTATTTCACTAGTTGTTATAACGATTTTTATAATAATTTTTCTCTATTTTAAAATTAGACTATATTCTGTATTTTTAGTAATGGTTACTCAAATCATTTTATATTGTGCAAATTTCGTTTATATCATTATTTTTTCATACATTATAACAATTTCACACAGCGTGTTTATAGTTCTACCAATCTTTTTGGTAGTGTATGTATCAATTTCTTATGCACTTGCATACATTTTAAAT…
>agrIII-C_12_sampleITO044_DFG-Afrika
GTGGAAGCATTAAATGATTATAATTACGTTTTATTTATAATTGTTCAAGTTTCATTAATGTTCTTTATATCTGCATTTATTAGTGGAATAAGATACAAAAAATCAGATTATATATACATTATTGGAATAGTGTTATCTTCAGTATATTTCTTTGACAAAATCGGAAGTATTTCACTAGTTGTTATAACAATTTTTATAATAATTTTTCTCTATTTTAAAATTAGACTATATTCTGTATTTTTAGTAATGGTTACTCAAATCATTTTATATTGTGCAAATTTCGTTTATATCATTATTTTTTCATACATTATAACAATTTCACACAGCGTGTTTATAGTTCTACCAATCTTTTTGGTAGTGTATGTATCAATTTCTTATGCACTTGCCTACATTTTAAAT…
>agrIII-C_13_sampleLGB008_DFG-Afrika
GTGGAAGCATTAAATGATTATAATTACGTTTTATTTGTAATTGTTCAAGTTTCATTAATGTTCTTTATATCTGCATTTATTAGTGGAATAAGATACAAAAAATCAGATTATATATACATTATTGGAATAGTGTTATCTTCAGTATATTTCTTTGACAAAATCGGAAGTATTTCACTAGTTGTTATAACAATTTTTATAATAATTTTTCTCTATTTTAAAATTAGACTATATTCTGTATTTTTAGTAATGGTTACTCAAATCATTTTATATTGTGCAAATTTCGTTTATATCATTATTTTTTCATACATTATAACAATTTCACACAGCGTGTTTATAGTTCTACCAATCTTTTTGGTAGTGTATGTATCAATTTCTTATGCACTTGCCTACATTTTAAAT…
>agrIII-C_14_sampleMWN013_DFG-Afrika
GTGGAAGCATTAAATGATTATAATTACGTTTTATTTGTAATTGTTCAAGTTTCATTAATGTTCTTTATATCTGCATTTATTAGTGGAATACGATACAAAAAATCAGATTATATATACATTATTGGAATAGTGTTATCTTCAGTATATTTCTTTGACAAAATCGGAAGTATTTCACTAGTTGTTATAACGATTTTTATAATAATTTTTCTCTATTTTAAAATTAGACTATATTCTGTATTTTTAGTAATGGTTACTCAAATCATTTTATATTGTGCAAATTTCGTTTATATCATTATTTTTTCATACATTATAACAATTTCACACAGCGTGTTTATAGTTCTACCAATCTTTTTGGTAGTGTATGTATCAATTTCTTATGCACTTGCCTACATTTTAAAT…
>agrIII-C_15_sampleKCN068_
GTGGAAGCATTAAATGATTATAATTACGTTTTATTTGTAATTGTTCAAGTTTCATTAATGTTCTTTATATCTGCATTTATTAGTGGAATAAGATACAAAAAATCAGATTATATATACATTATTGGAATAGTGTTATCTTCAGTATATTTCTTTGACAAAATCGGAAGTATTTCACTAGTTGTTATAACAATTTTTATAATAATTTTTCTCTATTTTAAAATTAGACTATATTCTGTATTTTTAGTAATGGTTACTCAAATCATTTTATATTGTGCAAATTTCGTTTATATCATTATTTTTTCATACATTATAACAATTTCACACAGCGTGTTTATAGTTCTACCAATCTTTTTGGTAGTGTATGTATCAATTTCTTATGCACTTGCCTACATTTTAAAT…
>agrIII-C_16_sampleKCN081_modiefied-startcodon
GCGGAAGCATTAAATGATTATAATTACGTTTTATTTGTAATTGTTCAAGTTTCATTAATGTTCTTTATATCTGCATTTATTAGTGGAATAAGATACAAAAAATCAGATTATATATACATTATTGGAATAGTGTTATCTTCAGTATATTTCTTTGACAAAATCGGAAGTATTTCACTAGTTGTTATAACAATTTTTATAATAATTTTTCTCTATTTTAAAATTAGACTATATTCTGTATTTTTAGTAATGGTTACTCAAATCATTTTATATTGTGCAAATTTCGTTTATATCATTATTTTTTCATACATTATAACAATTTCACACAGCGTGTTTATAGTTCTACCAATCTTTTTGGTAGTGTATGTATCAATTTCTTATGCACTTGCCTACATTTTAAAT…
>agrIII-C_17_sampleKCO057_
GTGAAAGCATTAAATGATTATAATTACGTTTTATTTGTAATTGTTCAAGTTTCATTAATGTTCTTTATATCTGCATTTATTAGTGGAATAAGATACAAAAAATCAGATTATATATACATTATTGGAATAGTGTTATCTTCAGTATATTTCTTTGACAAAATCGGAAGTATTTCACTAGTTGTTATAACAATTTTTATAATAATTTTTCTCTATTTTAAAATTAGACTATATTCTGTATTTTTAGTAATGGTTACTCAAATCATTTTATATTGTGCAAATTTCGTTTATATCATTATTTTTTCATACATTATAACAATTTCACACAGCGTGTTTATAGTTCTACCAATCTTTTTGGTAGTGTATGTATCAATTTCTTATGCACTTGCCTACATTTTAAAT…

## Sheet: agrIII-D
>agrIII-D_2_BX571857.1_RefSeqImport
ATGAAAAAATTACTCAACAAAGTTATTGAGCTTTTAGTTGACTTTTTCAACAGCATCGGTTACAGAGCCGCGTATATAAATTGTGATTTTTTATTGGACGAAGCTGAAGTACCAAAAGAATTAACTCAATTACACGAATAA
>agrIII-D_3_NC017342_RefSeqImport
ATGAAAAAATTACTCAACAAAGTTATTGAGCTTTTAGTTGACTTTTTCAACAGCATCGGTTACAGAGCCGCCTATATAAATTGTGATTTTTTATTGGATGAAGCTGAAGTACCAAAAGAATTAACTCAATTACACGAATAA
>agrIII-D_1_BX571856.1_Array
ATGAAAAAATTACTCAACAAAGTTATTGAGCTTTTAGTTGACTTTTTCAACAGCATCGGTTACAGAGCAGCCTATATAAATTGTGATTTTTTATTGGATGAAGCTGAAGTACCAAAAGAATTAACTCAATTACACGAATAA
>agrIII-D_4_ERR211639_MLST+Validation
ATGAAAAAATTACTCAACAAAGTTATTGAGCTTTTAGTTGACTTTTTCAACAGCATCGGTTACAGAGCCGCGTATATAAATTGTGATTTTTTATTGGATGAAGCTGAAGTACCAAAAGAATTAACTCAATTACACGAATAA
>agrIII-D_6_sampleMWO036_DFG-Afrika
ATGAAAAAATTACTCAACAAAGTTATTGAGCTTTTAGTTGACTTTTTCAACAGCATCGGTTACAGATCCGCCTATATAAATTGTGATTTTTTATTGGATGAAGCTGAAGTACCAAAAGAATTAACTCAATTACACGAATAA
>agrIII-D_5_sampleFRN076_DFG-Afrika
ATGAAAAAATTACTCAACAAAGTTATTGAGCTTTTAGTTGACTTTTTCAACAGCATCGGTTACAGAGCAGCCTATATAAATTGTGATTTTTTATTGGATGAAGCTGAAGTACCAAAAGAATTAACTCAATTACACGAATAG

[truncated: 94 more sheets: agrIV-B, agrIV-C, sarA, saeS, vraS, sea-sep, seb, sec, sed, see, seg, seh, sei, sej, sek, sel, sem, sen, seo, seq …]
